# Supplementary material for: Cryopreservation and re-culture of a 2.3 litre biomass for use in a bioartificial liver device
Source: PLoS One. 2017 Aug 25;12(8):e0183385. doi: 10.1371/journal.pone.0183385 (PMC5572048; doi:10.1371/journal.pone.0183385)
Supplement: S1 File — The raw data for Figs 2–7. (XLSX) [file pone.0183385.s001.xlsx]

## Sheet: Figure 2
Time	2nd quintile	3rd quintile	4th quintile	5th quintile (top)	1st quintile (base)
Seconds	°C	°C	°C	°C	°C
0	26.09	26.21	25.94	26.42	16.3
10	26.09	26.29	25.93	26.49	11.43
20	26.12	26.4	25.76	26.58	1.83
30	26.09	26.42	26.07	26.71	-6
40	25.95	26.45	26.38	26.85	-12.28
50	25.46	26.48	26.61	26.99	-17.76
60	24.64	26.51	26.84	27.18	-15.83
70	23.59	26.56	27.06	27.38	-13.36
80	22.54	26.59	27.29	27.55	-14.92
90	20.62	26.6	27.56	27.76	-16.21
100	18.86	26.63	27.77	27.95	-17.37
110	17.68	26.57	27.93	28.12	-18.49
120	16.47	26.3	27.94	28.16	-19.47
130	15.52	26	27.72	28.28	-20.46
140	14.88	25.69	27.54	28.32	-20.58
150	14.29	25.42	27.45	28.2	-19.26
160	13.99	25.29	27.19	28.26	-19.68
170	14.03	24.86	26.9	28.35	-20.6
180	13.68	24.61	26.68	27.98	-21.25
190	13.19	24.78	26.2	28.08	-22.08
200	12.66	24.38	26.25	28.21	-22.76
210	12.01	24.09	26.13	27.61	-23.33
220	11.06	23.88	25.68	27.06	-23.84
230	9.73	23.33	25.44	27.27	-24.42
240	8.44	22.74	25.13	27.23	-24.92
250	7.87	22.13	24.85	26.93	-25.53
260	7.65	21.58	24.68	27.11	-26.2
270	7.51	21.08	24.58	26.31	-26.59
280	7.48	20.57	24.55	26.17	-26.93
290	7.65	20.26	24.43	26.01	-27.36
300	7.88	20.15	24.22	25.88	-27.88
310	7.98	20.02	23.93	26.17	-28.16
320	7.96	19.78	23.72	25.94	-28.64
330	7.96	19.42	23.52	25.84	-29.1
340	7.91	19.1	23.23	25.59	-29.61
350	7.78	18.74	22.87	25.51	-29.98
360	7.67	18.39	22.59	25.37	-30.53
370	7.51	17.96	22.39	25.07	-31.11
380	7.3	17.58	22.1	24.94	-31.39
390	7.1	17.21	21.88	24.82	-31.84
400	6.93	16.85	21.73	24.63	-32.11
410	6.72	16.48	21.57	24.53	-32.43
420	6.54	16.18	21.39	24.4	-33.08
430	6.4	15.95	21.31	24.44	-33.36
440	6.39	15.94	21.02	24.21	-33.73
450	6.32	15.47	20.85	24.06	-34.27
460	6.25	14.95	20.74	23.92	-34.84
470	6.21	14.68	20.42	23.76	-35.16
480	6.2	14.43	20.13	23.56	-35.75
490	6.18	14.15	19.88	23.45	-36.6
500	6.16	13.89	19.62	23.39	-37.29
510	6.06	13.59	19.58	23.38	-37.83
520	5.91	13.36	19.35	23.17	-38.39
530	5.79	13.1	19.05	22.85	-39.53
540	5.78	12.79	18.8	22.65	-40.57
550	5.77	12.39	18.53	22.46	-41.2
560	5.63	12.02	18.22	22.24	-41.83
570	5.46	11.7	17.88	22.11	-42.92
580	5.61	11.41	17.55	21.84	-44.01
590	5.59	11.09	17.31	21.56	-45.01
600	5.52	10.86	17.02	21.33	-45.82
610	5.36	10.59	16.73	21.1	-46.76
620	5.24	10.29	16.62	21.27	-47.65
630	5.15	10.03	16.45	20.93	-48.56
640	5.05	9.78	16.15	20.64	-49.68
650	4.93	9.5	15.76	20.43	-50.75
660	4.82	9.22	15.4	20.4	-51.61
670	4.72	8.93	15.1	20.12	-52.71
680	4.6	8.68	14.83	20.08	-53.81
690	4.49	8.4	14.69	19.97	-54.9
700	4.41	8.15	14.54	19.83	-55.87
710	4.34	7.87	14.39	19.43	-56.73
720	4.29	7.66	14.2	19.23	-57.65
730	4.24	7.42	14.09	19.1	-58.46
740	4.19	7.19	13.87	18.88	-59.35
750	4.13	7	13.7	19.02	-60.16
760	4.07	6.78	13.49	18.65	-61.19
770	4.01	6.59	13.15	18.41	-62.26
780	3.96	6.4	12.83	18.2	-63.09
790	3.91	6.23	12.52	17.93	-63.78
800	3.85	6.06	12.27	17.71	-64.67
810	3.79	5.94	12.12	17.5	-65.54
820	3.74	5.79	12	17.41	-66.51
830	3.68	5.63	11.76	17.06	-67.29
840	3.63	5.39	11.5	16.8	-67.99
850	3.57	5.21	11.23	16.67	-68.76
860	3.51	5.05	11.02	16.46	-69.61
870	3.46	4.87	10.87	16.27	-70.5
880	3.4	4.73	10.74	16.09	-71.34
890	3.35	4.61	10.6	15.94	-72.19
900	3.29	4.52	10.44	15.73	-73.04
910	3.23	4.46	10.28	15.49	-73.99
920	3.17	4.44	10.03	15.25	-74.9
930	3.11	4.38	9.73	14.94	-75.87
940	3.04	4.31	9.42	14.76	-76.77
950	2.96	4.25	9.14	14.59	-77.52
960	2.88	4.18	8.88	14.42	-78.29
970	2.78	4.16	8.66	14.17	-79.13
980	2.69	4.12	8.43	13.89	-80
990	2.6	4.08	8.21	13.76	-80.75
1000	2.5	4.02	7.94	13.53	-81.46
1010	2.4	3.98	7.7	13.27	-82.28
1020	2.29	3.89	7.46	13.06	-83.04
1030	2.18	3.8	7.24	12.85	-83.85
1040	2.06	3.72	7.04	12.73	-84.61
1050	1.94	3.66	6.9	12.55	-85.32
1060	1.82	3.58	6.87	12.47	-86.08
1070	1.69	3.51	6.82	12.39	-86.78
1080	1.55	3.46	6.74	12.34	-87.46
1090	1.42	3.41	6.66	12.19	-88.13
1100	1.28	3.36	6.55	12.03	-88.83
1110	1.15	3.32	6.44	11.99	-89.63
1120	1	3.29	6.35	11.87	-90.36
1130	0.84	3.23	6.25	11.68	-91.05
1140	0.68	3.19	6.17	11.48	-91.77
1150	0.52	3.14	6.08	11.26	-92.47
1160	0.34	3.11	5.95	11	-93.12
1170	0.17	3.06	5.79	10.8	-93.87
1180	-0.01	3.02	5.63	10.75	-94.58
1190	-0.21	2.98	5.49	10.71	-95.26
1200	-0.41	2.94	5.38	10.63	-95.9
1210	-0.62	2.88	5.27	10.46	-96.53
1220	-0.84	2.81	5.17	10.3	-97.21
1230	-1.07	2.7	5.08	10.16	-97.82
1240	-1.32	2.57	4.99	10.04	-98.41
1250	-1.58	2.47	4.92	9.89	-99.05
1260	-1.87	2.37	4.86	9.77	-99.66
1270	-2.2	2.28	4.82	9.68	-100.27
1280	-2.84	2.2	4.8	9.59	-100.89
1290	-4.87	2.11	4.77	9.35	-101.51
1300	-7.68	2.03	4.76	9.11	-102.16
1310	-10.52	1.94	4.73	9	-102.76
1320	-13.3	1.87	4.71	8.87	-103.34
1330	-15.96	1.83	4.67	8.76	-103.88
1340	-18.59	1.82	4.63	8.6	-104.49
1350	-21.11	1.83	4.59	8.48	-105.02
1360	-23.49	1.81	4.52	8.31	-105.59
1370	-25.76	1.8	4.45	8.21	-106.1
1380	-28	1.72	4.38	8.09	-106.57
1390	-30.08	1.63	4.31	7.99	-106.98
1400	-32.11	1.54	4.26	7.86	-107.52
1410	-34.13	1.45	4.21	7.76	-108
1420	-36.01	1.39	4.15	7.67	-108.41
1430	-37.82	1.37	4.09	7.58	-108.86
1440	-39.61	1.34	4.04	7.47	-109.32
1450	-41.32	1.31	3.98	7.35	-109.71
1460	-42.99	1.27	3.92	7.23	-110.1
1470	-44.64	1.22	3.86	7.11	-110.55
1480	-46.18	1.16	3.82	7.01	-110.97
1490	-47.67	1.09	3.81	6.94	-111.36
1500	-49.15	1	3.78	6.83	-111.82
1510	-50.56	0.91	3.75	6.7	-112.26
1520	-51.94	0.84	3.73	6.62	-112.68
1530	-53.32	0.78	3.72	6.55	-113.13
1540	-54.62	0.73	3.7	6.47	-113.51
1550	-55.89	0.69	3.7	6.37	-113.92
1560	-57.16	0.66	3.68	6.29	-114.32
1570	-58.35	0.63	3.66	6.2	-114.69
1580	-59.5	0.61	3.64	6.15	-115.03
1590	-60.66	0.59	3.64	6.07	-115.37
1600	-61.77	0.57	3.63	6.03	-115.73
1610	-62.87	0.56	3.61	5.99	-116.1
1620	-63.97	0.54	3.58	5.89	-116.48
1630	-65.03	0.53	3.56	5.85	-116.83
1640	-66.06	0.51	3.57	5.85	-117.15
1650	-67.09	0.51	3.57	5.81	-117.51
1660	-68.06	0.5	3.53	5.78	-117.81
1670	-69.01	0.5	3.49	5.71	-118.1
1680	-69.98	0.49	3.43	5.69	-118.41
1690	******	******	******	******	******
1701	******	******	******	******	******
1710	-72.17	0.47	3.32	5.6	-119.08
1720	-73.63	0.45	3.25	5.56	-119.47
1730	-74.48	0.44	3.2	5.52	-119.81
1740	-75.32	0.42	3.15	5.48	-120.07
1750	-76.16	0.4	3.11	5.44	-120.37
1760	-76.96	0.38	3.1	5.4	-120.68
1770	-77.73	0.34	3.08	5.36	-121
1780	-78.5	0.3	3.05	5.33	-121.28
1790	-79.24	0.27	3.03	5.3	-121.52
1800	-79.98	0.24	3	5.27	-121.71
1810	-80.73	0.18	2.97	5.2	-121.98
1820	-81.44	0.12	2.92	5.15	-122.27
1830	-82.15	0.06	2.87	5.13	-122.54
1840	-82.86	-0.01	2.8	5.11	-122.84
1850	-83.54	-0.06	2.72	5.08	-123.14
1860	-84.21	-0.1	2.65	5.07	-123.41
1870	-84.87	-0.15	2.58	5.01	-123.65
1880	-85.51	-0.18	2.53	5.01	-123.87
1890	-86.13	-0.23	2.48	4.99	-124.21
1900	-86.76	-0.29	2.43	4.96	-124.42
1910	-87.36	-0.36	2.39	4.88	-124.66
1920	-87.95	-0.42	2.38	4.87	-124.9
1930	-88.54	-0.48	2.37	4.88	-125.17
1940	-89.12	-0.52	2.36	4.9	-125.41
1950	-89.66	-0.58	2.33	4.91	-125.63
1960	-90.23	-0.6	2.3	4.9	-125.86
1970	-90.78	-0.62	2.26	4.86	-126.03
1980	-91.32	-0.65	2.24	4.85	-126.23
1990	-91.87	-0.7	2.2	4.82	-126.47
2000	-92.41	-0.75	2.16	4.82	-126.7
2010	-92.93	-0.79	2.12	4.76	-126.88
2020	-93.47	-0.83	2.06	4.68	-127.09
2030	-93.97	-0.86	2	4.69	-127.27
2040	-94.45	-0.95	1.96	4.68	-127.48
2050	-94.95	-1.1	1.92	4.63	-127.7
2060	-95.42	-1.28	1.9	4.59	-127.87
2070	-95.9	-1.64	1.88	4.57	-128.08
2080	-96.38	-2.1	1.87	4.57	-128.29
2090	-96.83	-2.64	1.85	4.55	-128.51
2100	-97.28	-3.22	1.83	4.53	-128.7
2110	-97.74	-3.85	1.78	4.49	-128.88
2120	-98.16	-4.49	1.73	4.47	-129.06
2130	-98.58	-5.13	1.68	4.46	-129.27
2140	-99.02	-5.82	1.64	4.42	-129.48
2150	-99.43	-6.48	1.61	4.41	-129.66
2160	-99.84	-7.15	1.58	4.38	-129.87
2170	-100.26	-7.85	1.55	4.35	-130.07
2180	-100.66	-8.51	1.51	4.31	-130.23
2190	-101.06	-9.17	1.47	4.26	-130.43
2200	-101.46	-9.86	1.43	4.2	-130.65
2210	-101.84	-10.52	1.41	4.19	-130.82
2220	-102.2	-11.17	1.4	4.15	-130.98
2230	-102.57	-11.85	1.39	4.12	-131.13
2240	-102.92	-12.5	1.37	4.09	-131.28
2250	-103.27	-13.15	1.34	4.04	-131.47
2260	-103.63	-13.8	1.32	4.01	-131.62
2270	-103.95	-14.44	1.32	3.97	-131.75
2280	-104.27	-15.06	1.31	3.95	-131.92
2290	-104.61	-15.7	1.3	3.91	-132.07
2300	-104.92	-16.33	1.28	3.88	-132.21
2310	-105.24	-16.95	1.27	3.81	-132.39
2320	-105.56	-17.56	1.27	3.81	-132.53
2330	-105.87	-18.16	1.26	3.78	-132.7
2340	-106.17	-18.75	1.24	3.74	-132.88
2350	-106.48	-19.35	1.22	3.69	-133.01
2360	-106.77	-19.94	1.21	3.63	-133.16
2370	-107.05	-20.53	1.2	3.61	-133.24
2380	-107.34	-21.14	1.2	3.59	-133.41
2390	-107.62	-21.71	1.19	3.59	-133.56
2400	-107.9	-22.27	1.18	3.56	-133.68
2410	-108.18	-22.85	1.17	3.52	-133.84
2420	-108.45	-23.41	1.15	3.48	-133.97
2430	-108.72	-23.95	1.14	3.46	-134.09
2440	-108.98	-24.52	1.12	3.45	-134.18
2450	-109.22	-25.06	1.1	3.4	-134.26
2460	-109.47	-25.59	1.09	3.36	-134.37
2470	-109.71	-26.14	1.07	3.35	-134.49
2480	-109.95	-26.66	1.06	3.34	-134.62
2490	-110.2	-27.18	1.04	3.32	-134.7
2500	-110.46	-27.72	1.01	3.28	-134.82
2510	-110.71	-28.21	0.99	3.29	-134.91
2520	-110.95	-28.72	0.96	3.25	-135.05
2530	-111.2	-29.24	0.93	3.22	-135.16
2540	-111.43	-29.72	0.92	3.21	-135.23
2550	-111.68	-30.21	0.91	3.19	-135.34
2560	-111.92	-30.72	0.89	3.17	-135.45
2570	-112.16	-31.21	0.87	3.13	-135.56
2580	-112.38	-31.7	0.86	3.11	-135.65
2590	-112.61	-32.2	0.87	3.11	-135.73
2600	-112.83	-32.67	0.88	3.11	-135.85
2610	-113.06	-33.14	0.87	3.1	-135.96
2620	-113.28	-33.62	0.85	3.08	-136.05
2630	-113.51	-34.08	0.83	3.07	-136.12
2640	-113.72	-34.55	0.8	3.06	-136.2
2650	-113.93	-35.02	0.78	3.04	-136.31
2660	-114.15	-35.47	0.75	3.03	-136.42
2670	-114.36	-35.92	0.72	3	-136.49
2680	-114.56	-36.4	0.69	2.98	-136.61
2690	-114.76	-36.83	0.66	2.97	-136.68
2700	-114.96	-37.27	0.64	2.95	-136.78
2710	-115.17	-37.72	0.6	2.93	-136.87
2720	-115.37	-38.16	0.59	2.9	-136.98
2730	-115.56	-38.6	0.57	2.88	-137.05
2740	-115.76	-39.04	0.56	2.87	-137.13
2750	-115.94	-39.46	0.54	2.87	-137.21
2760	-116.13	-39.89	0.52	2.84	-137.31
2770	-116.33	-40.33	0.5	2.83	-137.41
2780	-116.51	-40.75	0.48	2.82	-137.49
2790	-116.7	-41.16	0.47	2.83	-137.57
2800	-116.89	-41.61	0.46	2.82	-137.65
2810	-117.07	-42.02	0.46	2.79	-137.75
2820	-117.26	-42.43	0.45	2.8	-137.85
2830	-117.44	-42.87	0.42	2.8	-137.89
2840	-117.62	-43.26	0.4	2.77	-137.97
2850	-117.79	-43.66	0.4	2.74	-138.02
2860	-117.95	-44.06	0.4	2.75	-138.07
2870	-118.14	-44.46	0.39	2.74	-138.16
2880	-118.31	-44.85	0.38	2.75	-138.27
2890	-118.49	-45.25	0.36	2.73	-138.32
2900	-118.66	-45.64	0.29	2.73	-138.39
2910	-118.84	-46.02	0.15	2.72	-138.47
2920	-119	-46.39	-0.01	2.72	-138.52
2930	-119.17	-46.78	-0.28	2.68	-138.59
2940	-119.33	-47.15	-0.61	2.68	-138.66
2950	-119.49	-47.52	-0.97	2.67	-138.75
2960	-119.65	-47.88	-1.39	2.65	-138.81
2970	-119.82	-48.24	-1.87	2.64	-138.89
2980	-119.97	-48.61	-2.38	2.6	-138.96
2990	-120.15	-48.99	-2.88	2.62	-139.03
3000	-120.31	-49.34	-3.35	2.6	-139.09
3010	-120.48	-49.69	-3.81	2.59	-139.18
3020	-120.65	-50.04	-4.28	2.57	-139.23
3030	-120.81	-50.4	-4.73	2.56	-139.31
3040	-120.96	-50.75	-5.18	2.6	-139.37
3050	-121.12	-51.11	-5.65	2.62	-139.41
3060	-121.28	-51.45	-6.14	2.63	-139.44
3070	-121.44	-51.8	-6.65	2.63	-139.45
3080	-121.6	-52.15	-7.17	2.61	-139.54
3090	-121.76	-52.47	-7.65	2.58	-139.62
3100	-121.92	-52.8	-8.13	2.56	-139.72
3110	-122.08	-53.14	-8.61	2.57	-139.76
3120	-122.24	-53.49	-9.08	2.55	-139.84
3130	-122.39	-53.83	-9.56	2.51	-139.93
3140	-122.55	-54.17	-10.06	2.47	-140.02
3150	-122.7	-54.48	-10.53	2.45	-140.1
3160	-122.86	-54.8	-11	2.44	-140.15
3170	-123	-55.12	-11.49	2.43	-140.22
3180	-123.16	-55.44	-11.95	2.41	-140.3
3190	-123.3	-55.76	-12.4	2.39	-140.38
3200	-123.41	-56.08	-12.85	2.39	-140.44
3210	-123.59	-56.38	-13.28	2.41	-140.52
3220	-123.74	-56.71	-13.73	2.42	-140.56
3230	-123.81	-57.03	-14.19	2.43	-140.64
3240	-124.02	-57.34	-14.66	2.43	-140.68
3250	-124.16	-57.62	-15.1	2.41	-140.72
3260	-124.31	-57.93	-15.56	2.4	-140.77
3270	-124.46	-58.23	-16.01	2.38	-140.84
3280	-124.6	-58.52	-16.44	2.38	-140.89
3290	-124.75	-58.82	-16.89	2.36	-140.98
3300	-124.89	-59.12	-17.32	2.35	-141.05
3310	-125.03	-59.41	-17.75	2.35	-141.12
3320	-125.18	-59.71	-18.2	2.33	-141.2
3330	-125.32	-60	-18.61	2.32	-141.26
3340	-125.45	-60.29	-19.02	2.31	-141.32
3350	-125.6	-60.6	-19.44	2.29	-141.4
3360	-125.74	-60.89	-19.85	2.3	-141.47
3370	-125.87	-61.17	-20.26	2.28	-141.53
3380	-126	-61.46	-20.67	2.29	-141.59
3390	-126.12	-61.75	-21.06	2.31	-141.66
3400	-126.25	-62.03	-21.45	2.3	-141.7
3410	-126.38	-62.33	-21.85	2.29	-141.74
3420	-126.49	-62.6	-22.25	2.28	-142.22
3430	-126.61	-62.88	-22.67	2.27	-144.43
3440	-126.7	-63.17	-23.08	2.26	-144.24
3450	-126.75	-63.45	-23.49	2.24	-144.22
3460	-126.79	-63.73	-23.9	2.21	-144.25
3470	-126.82	-64.01	-24.32	2.18	-144.22
3480	-126.85	-64.29	-24.73	2.16	-144.2
3490	-126.88	-64.56	-25.14	2.13	-144.21
3500	-126.92	-64.85	-25.56	2.1	-144.15
3510	-126.96	-65.12	-25.95	2.07	-144.13
3520	-126.98	-65.38	-26.33	2.05	-144.1
3530	-127.01	-65.64	-26.73	2.06	-143.97
3540	-127.05	-65.91	-27.12	2.03	-143.92
3550	-127.1	-66.18	-27.51	1.99	-143.89
3560	-127.14	-66.44	-27.91	1.96	-143.85
3570	-127.17	-66.68	-28.29	1.94	-143.82
3580	-127.23	-66.94	-28.67	1.94	-143.74
3590	-127.27	-67.19	-29.05	1.91	-143.68
3600	-127.32	-67.43	-29.42	1.9	-143.64
3610	-127.37	-67.68	-29.79	1.88	-143.63
3620	-127.42	-67.92	-30.17	1.86	-143.62
3630	-127.46	-68.17	-30.52	1.86	-143.6
3640	-127.5	-68.41	-30.88	1.82	-143.6
3650	-127.56	-68.65	-31.26	1.74	-143.61
3660	-127.6	-68.88	-31.63	1.65	-143.59
3670	-127.65	-69.12	-32	1.51	-143.55
3680	-127.69	-69.34	-32.38	1.23	-143.58
3690	-127.76	-69.56	-32.74	0.9	-143.6
3700	-127.8	-69.78	-33.1	0.55	-143.61
3710	-127.85	-70	-33.46	0.16	-143.62
3720	-127.9	-70.23	-33.81	-0.26	-143.65
3730	-127.95	-70.45	-34.15	-0.67	-143.65
3740	-128	-70.68	-34.5	-1.13	-143.68
3750	-128.06	-70.9	-34.82	-1.57	-143.69
3760	-128.12	-71.13	-35.16	-2.02	-143.72
3770	-128.17	-71.36	-35.51	-2.49	-143.74
3780	-128.23	-71.58	-35.84	-2.94	-143.76
3790	-128.29	-71.79	-36.18	-3.4	-143.78
3800	-128.35	-72.01	-36.53	-3.87	-143.81
3810	-128.41	-72.22	-36.86	-4.34	-143.84
3820	-128.48	-72.44	-37.19	-4.78	-143.87
3830	-128.52	-72.66	-37.51	-5.23	-143.88
3840	-128.59	-72.88	-37.85	-5.69	-143.93
3850	-128.65	-73.08	-38.16	-6.14	-143.95
3860	-128.71	-73.29	-38.49	-6.58	-143.95
3870	-128.78	-73.5	-38.8	-7	-143.97
3880	-128.83	-73.69	-39.11	-7.44	-143.99
3890	-128.88	-73.9	-39.42	-7.88	-144.01
3900	-128.94	-74.11	-39.74	-8.32	-144.05
3910	-129	-74.31	-40.05	-8.75	-144.08
3920	-129.08	-74.54	-40.39	-9.19	-144.11
3930	-129.14	-74.72	-40.7	-9.62	-144.12
3940	-129.2	-74.91	-41	-10.04	-144.14
3950	-129.27	-75.12	-41.32	-10.47	-144.16
3960	-129.33	-75.32	-41.63	-10.89	-144.17
3970	-129.4	-75.51	-41.95	-11.31	-144.19
3980	-129.46	-75.72	-42.26	-11.76	-144.22
3990	-129.52	-75.91	-42.58	-12.18	-144.26
4000	-129.58	-76.11	-42.89	-12.6	-144.28
4010	-129.66	-76.31	-43.21	-13.03	-144.32
4020	-129.72	-76.49	-43.51	-13.43	-144.33
4030	-129.8	-76.68	-43.8	-13.84	-144.35
4040	-129.87	-76.88	-44.1	-14.25	-144.36
4050	-129.93	-77.07	-44.39	-14.68	-144.39
4060	-130	-77.27	-44.69	-15.09	-144.41
4070	-130.08	-77.47	-45	-15.52	-144.46
4080	-130.14	-77.64	-45.29	-15.93	-144.47
4090	-130.22	-77.83	-45.59	-16.34	-144.5
4100	-130.3	-78.04	-45.9	-16.76	-144.53
4110	-130.36	-78.23	-46.19	-17.16	-144.55
4120	-130.43	-78.41	-46.48	-17.57	-144.57
4130	-130.51	-78.6	-46.78	-17.99	-144.6
4140	-130.58	-78.79	-47.07	-18.39	-144.62
4150	-130.66	-78.98	-47.36	-18.8	-144.65
4160	-130.74	-79.18	-47.67	-19.24	-144.71
4170	-130.8	-79.36	-47.95	-19.63	-144.72
4180	-130.87	-79.54	-48.25	-20.05	-144.75
4190	-130.95	-79.73	-48.55	-20.48	-144.78
4200	-131.02	-79.91	-48.84	-20.91	-144.81
4210	-131.11	-80.12	-49.14	-21.33	-144.84
4220	-131.17	-80.32	-49.44	-21.77	-144.86
4230	-131.25	-80.5	-49.73	-22.2	-144.89
4240	-131.33	-80.7	-50.02	-22.63	-144.92
4250	-131.4	-80.91	-50.33	-23.07	-144.95
4260	-131.48	-81.09	-50.62	-23.51	-144.98
4270	-131.55	-81.28	-50.9	-23.92	-144.99
4280	-131.62	-81.49	-51.2	-24.37	-145.01
4290	-131.69	-81.66	-51.51	-24.82	-145.04
4300	-131.76	-81.85	-51.79	-25.25	-145.06
4310	-131.82	-82.05	-52.08	-25.69	-145.07
4320	-131.9	-82.23	-52.38	-26.14	-145.09
4330	-131.96	-82.42	-52.67	-26.6	-145.11
4340	-132.03	-82.61	-52.97	-27.07	-145.13
4350	-132.12	-82.8	-53.29	-27.57	-145.17
4360	-132.19	-83	-53.58	-28.05	-145.2
4370	-132.26	-83.19	-53.88	-28.55	-145.22
4380	-132.34	-83.38	-54.2	-29.07	-145.25
4390	-132.4	-83.56	-54.5	-29.57	-145.27
4400	-132.48	-83.78	-54.81	-30.09	-145.3
4410	-132.54	-83.97	-55.12	-30.63	-145.33
4420	-132.61	-84.17	-55.43	-31.17	-145.36
4430	-132.69	-84.38	-55.75	-31.72	-145.39
4440	-132.76	-84.59	-56.07	-32.27	-145.41
4450	-132.83	-84.78	-56.38	-32.82	-145.43
4460	-132.9	-84.97	-56.69	-33.37	-145.45
4470	-132.97	-85.17	-57	-33.92	-145.47
4480	-133.03	-85.37	-57.31	-34.47	-145.48
4490	-133.1	-85.57	-57.63	-35.02	-145.52
4500	-133.18	-85.77	-57.96	-35.6	-145.56
4510	-133.25	-85.98	-58.27	-36.15	-145.58
4520	-133.32	-86.18	-58.59	-36.7	-145.6
4530	-133.39	-86.39	-58.92	-37.27	-145.61
4540	-133.46	-86.59	-59.25	-37.83	-145.62
4550	-133.54	-86.8	-59.57	-38.39	-145.66
4560	-133.61	-87.01	-59.9	-38.96	-145.7
4570	-133.67	-87.2	-60.24	-39.49	-145.71
4580	-133.75	-87.41	-60.59	-40.05	-145.74
4590	-133.83	-87.62	-60.95	-40.63	-145.77
4600	-133.91	-87.82	-61.29	-41.19	-145.79
4610	-133.98	-88.04	-61.65	-41.75	-145.82
4620	-134.07	-88.27	-62.02	-42.33	-145.85
4630	-134.15	-88.48	-62.37	-42.87	-145.88
4640	-134.22	-88.71	-62.73	-43.41	-145.9
4650	-134.3	-88.93	-63.1	-43.98	-145.92
4660	-134.38	-89.15	-63.47	-44.55	-145.96
4670	-134.46	-89.35	-63.84	-45.11	-146
4680	-134.56	-89.57	-64.23	-45.67	-146.03
4690	-134.63	-89.81	-64.6	-46.22	-146.06
4700	-134.72	-90.02	-64.98	-46.76	-146.1
4710	-134.81	-90.27	-65.37	-47.32	-146.14
4720	-134.89	-90.51	-65.75	-47.85	-146.17
4730	-134.97	-90.74	-66.13	-48.38	-146.19
4740	-135.06	-90.99	-66.52	-48.93	-146.22
4750	-135.14	-91.23	-66.9	-49.45	-146.27
4760	-135.23	-91.48	-67.28	-49.97	-146.3
4770	-135.33	-91.73	-67.68	-50.51	-146.34
4780	-135.42	-91.98	-68.07	-51.05	-146.39
4790	-135.51	-92.21	-68.46	-51.58	-146.42
4800	-135.61	-92.47	-68.86	-52.12	-146.46
4810	-135.7	-92.71	-69.24	-52.65	-146.5
4820	-135.79	-92.97	-69.62	-53.16	-146.52
4830	-135.88	-93.22	-70.02	-53.69	-146.55
4840	-135.97	-93.46	-70.42	-54.2	-146.58
4850	-136.06	-93.73	-70.82	-54.72	-146.62
4860	-136.16	-93.98	-71.24	-55.25	-146.65
4870	-136.25	-94.22	-71.64	-55.75	-146.68
4880	-136.35	-94.48	-72.04	-56.26	-146.72
4890	-136.44	-94.74	-72.46	-56.77	-146.74
4900	-136.52	-95	-72.87	-57.28	-146.78
4910	-136.61	-95.25	-73.27	-57.78	-146.81
4920	-136.71	-95.52	-73.7	-58.3	-146.84
4930	-136.81	-95.77	-74.1	-58.81	-146.92
4940	-136.9	-96.02	-74.51	-59.3	-146.97
4950	-136.99	-96.29	-74.93	-59.82	-147
4960	-137.1	-96.54	-75.34	-60.33	-147.03
4970	-137.18	-96.79	-75.75	-60.83	-147.05
4980	-137.29	-97.07	-76.18	-61.36	-147.08
4990	-137.38	-97.32	-76.6	-61.87	-147.1
5000	-137.47	-97.59	-77.02	-62.38	-147.13
5010	-137.57	-97.85	-77.44	-62.9	-147.14
5020	-137.67	-98.11	-77.86	-63.41	-147.18
5030	-137.76	-98.37	-78.28	-63.91	-147.2
5040	-137.86	-98.65	-78.71	-64.42	-147.24
5050	-137.95	-98.93	-79.12	-64.9	-147.23
5060	-138.05	-99.19	-79.53	-65.39	-147.26
5070	-138.16	-99.5	-79.96	-65.9	-147.27
5080	-138.25	-99.75	-80.39	-66.39	-147.31
5090	-138.36	-100	-80.82	-66.87	-147.34
5100	-138.46	-100.3	-81.27	-67.38	-147.38
5110	-138.56	-100.58	-81.7	-67.85	-147.39
5120	-138.65	-100.84	-82.12	-68.32	-147.42
5130	-138.76	-101.15	-82.57	-68.81	-147.45
5140	-138.86	-101.43	-83	-69.28	-147.48
5150	-138.97	-101.72	-83.43	-69.78	-147.52
5160	-139.08	-102.01	-83.87	-70.27	-147.55
5170	-139.19	-102.3	-84.3	-70.74	-147.58
5180	-139.29	-102.59	-84.72	-71.2	-147.6
5190	-139.4	-102.89	-85.16	-71.7	-147.64
5200	-139.49	-103.16	-85.57	-72.18	-147.68
5210	-139.6	-103.44	-85.99	-72.63	-147.71
5220	-139.71	-103.76	-86.42	-73.12	-147.75
5230	-139.82	-104.02	-86.84	-73.57	-147.78
5240	-139.92	-104.3	-87.24	-74.01	-147.8
5250	-140.02	-104.6	-87.66	-74.49	-147.83
5260	-140.15	-104.88	-88.08	-74.96	-147.87
5270	-140.25	-105.17	-88.48	-75.39	-147.9
5280	-140.36	-105.48	-88.9	-75.82	-147.92
5290	-140.48	-105.77	-89.32	-76.3	-147.97
5300	-140.59	-106.06	-89.74	-76.75	-148.01
5310	-140.71	-106.35	-90.16	-77.21	-148.05
5320	-140.83	-106.64	-90.59	-77.66	-148.11
5330	-140.95	-106.92	-91.01	-78.1	-148.15
5340	-141.07	-107.21	-91.44	-78.54	-148.18
5350	-141.19	-107.52	-91.86	-78.98	-148.23
5360	-141.31	-107.81	-92.27	-79.41	-148.27
5370	-141.44	-108.11	-92.7	-79.85	-148.32
5380	-141.56	-108.4	-93.12	-80.28	-148.36
5390	-141.69	-108.66	-93.54	-80.73	-148.41
5400	-141.81	-108.97	-93.96	-81.16	-148.46
5410	-141.94	-109.28	-94.37	-81.6	-148.5
5420	-142.06	-109.57	-94.78	-82.04	-148.55
5430	-142.18	-109.86	-95.2	-82.48	-148.6
5440	-142.31	-110.16	-95.61	-82.91	-148.65
5450	-142.43	-110.45	-96.02	-83.33	-148.7
5460	-142.56	-110.74	-96.43	-83.76	-148.74
5470	-142.68	-111.04	-96.82	-84.18	-148.78
5480	-142.81	-111.35	-97.23	-84.6	-148.83
5490	-142.94	-111.65	-97.63	-85.03	-148.88
5500	-143.07	-111.94	-98.03	-85.45	-148.92
5510	-143.2	-112.24	-98.42	-85.86	-148.96
5520	-143.34	-112.53	-98.82	-86.28	-149.01
5530	-143.46	-112.83	-99.21	-86.68	-149.06
5540	-143.59	-113.12	-99.59	-87.09	-149.1
5550	-143.72	-113.42	-99.99	-87.5	-149.15
5560	-143.85	-113.72	-100.4	-87.9	-149.22
5570	-143.98	-114.02	-100.8	-88.29	-149.27
5580	-144.12	-114.32	-101.21	-88.7	-149.32
5590	-144.25	-114.6	-101.6	-89.09	-149.36
5600	-144.38	-114.89	-102	-89.49	-149.42
5610	-144.51	-115.19	-102.4	-89.88	-149.47
5620	-144.64	-115.47	-102.8	-90.28	-149.52
5630	-144.79	-115.76	-103.19	-90.67	-149.57
5640	-144.93	-116.06	-103.59	-91.09	-149.63
5650	-145.06	-116.35	-103.98	-91.48	-149.69
5660	-145.2	-116.64	-104.37	-91.88	-149.74
5670	-145.34	-116.94	-104.76	-92.28	-149.81
5680	-145.49	-117.23	-105.15	-92.67	-149.86
5690	-145.62	-117.52	-105.52	-93.06	-149.89
5700	-145.75	-117.8	-105.9	-93.45	-149.94
5710	-145.9	-118.1	-106.29	-93.84	-149.99
5720	-146.04	-118.37	-106.66	-94.23	-150.03
5730	-146.15	-118.66	-107.04	-94.6	-150.07
5740	-146.29	-118.95	-107.42	-94.99	-150.13
5750	-146.43	-119.24	-107.79	-95.37	-150.19
5760	-146.56	-119.52	-108.15	-95.74	-150.24
5770	-146.7	-119.8	-108.53	-96.12	-150.3
5780	-146.85	-120.08	-108.89	-96.48	-150.35
5790	-146.98	-120.36	-109.24	-96.84	-150.4
5800	-147.11	-120.65	-109.59	-97.21	-150.43
5810	-147.26	-120.94	-109.95	-97.56	-150.47
5820	-147.39	-121.23	-110.3	-97.9	-150.53
5830	-147.53	-121.53	-110.68	-98.27	-150.58
5840	-147.67	-121.8	-111.05	-98.63	-150.64
5850	-147.8	-122.07	-111.4	-98.97	-150.69
5860	-147.93	-122.35	-111.76	-99.32	-150.74
5870	-148.07	-122.64	-112.13	-99.67	-150.8
5880	-148.21	-122.92	-112.5	-100.03	-150.86
5890	-148.35	-123.21	-112.87	-100.41	-150.92
5900	-148.49	-123.5	-113.23	-100.77	-150.98
5910	-148.62	-123.78	-113.58	-101.1	-151.03
5920	-148.78	-124.08	-113.96	-101.5	-151.13
5930	-148.92	-124.36	-114.32	-101.86	-151.2
5940	-149.06	-124.64	-114.67	-102.22	-151.27
5950	-149.21	-124.93	-115.04	-102.58	-151.34
5960	-149.34	-125.19	-115.37	-102.92	-151.39
5970	-149.48	-125.47	-115.72	-103.24	-151.44
5980	-149.62	-125.76	-116.07	-103.58	-151.5
5990	-149.76	-126.03	-116.42	-103.95	-151.58
6000	-149.9	-126.29	-116.77	-104.32	-151.65
6010	-150.05	-126.56	-117.12	-104.67	-151.72
6020	-150.2	-126.86	-117.47	-105.01	-151.81
6030	-150.35	-127.12	-117.8	-105.34	-151.87
6040	-150.51	-127.4	-118.14	-105.68	-151.94
6050	-150.65	-127.68	-118.49	-106.02	-152.02
6060	-150.82	-127.94	-118.83	-106.36	-152.09
6070	-150.98	-128.22	-119.17	-106.69	-152.16
6080	-151.14	-128.5	-119.51	-107.03	-152.24
6090	-151.29	-128.77	-119.84	-107.36	-152.31
6100	-151.46	-129.06	-120.2	-107.7	-152.39
6110	-151.61	-129.32	-120.53	-108.01	-152.46
6120	-151.76	-129.57	-120.86	-108.32	-152.51
6130	-151.91	-129.84	-121.2	-108.64	-152.57
6140	-152.06	-130.12	-121.52	-108.95	-152.64
6150	-152.21	-130.38	-121.85	-109.27	-152.7
6160	-152.36	-130.66	-122.2	-109.59	-152.78
6170	-152.52	-130.94	-122.53	-109.91	-152.86
6180	-152.67	-131.22	-122.86	-110.23	-152.93
6190	-152.81	-131.49	-123.19	-110.54	-152.99
6200	-152.96	-131.75	-123.51	-110.86	-153.05
6210	-153.11	-132.02	-123.83	-111.18	-153.12
6220	-153.26	-132.29	-124.15	-111.5	-153.18
6230	-153.42	-132.56	-124.48	-111.82	-153.25
6240	-153.56	-132.82	-124.8	-112.14	-153.32
6250	-153.72	-133.1	-125.12	-112.46	-153.4
6260	-153.87	-133.36	-125.44	-112.77	-153.48
6270	-154.02	-133.63	-125.76	-113.07	-153.55
6280	-154.17	-133.88	-126.07	-113.39	-153.62
6290	-154.31	-134.16	-126.39	-113.68	-153.69
6300	-154.47	-134.42	-126.7	-113.99	-153.76
6310	-154.62	-134.68	-127.02	-114.3	-153.83
6320	-154.76	-134.94	-127.33	-114.6	-153.91
6330	-154.92	-135.2	-127.63	-114.89	-153.98
6340	-155.07	-135.46	-127.95	-115.2	-154.06
6350	-155.23	-135.74	-128.26	-115.5	-154.14
6360	-155.38	-135.98	-128.56	-115.79	-154.2
6370	-155.52	-136.23	-128.86	-116.09	-154.27
6380	-155.67	-136.49	-129.15	-116.37	-154.35
6390	-155.82	-136.74	-129.44	-116.65	-154.41
6400	-155.97	-137	-129.74	-116.94	-154.49
6410	-156.12	-137.24	-130.03	-117.22	-154.55
6420	-156.27	-137.5	-130.34	-117.5	-154.62
6430	-156.41	-137.74	-130.64	-117.78	-154.69
6440	-156.56	-137.98	-130.95	-118.06	-154.75
6450	-156.7	-138.24	-131.26	-118.34	-154.82
6460	-156.85	-138.48	-131.57	-118.62	-154.89
6470	-156.99	-138.72	-131.86	-118.89	-154.96
6480	-157.13	-138.96	-132.16	-119.15	-155.03
6490	-157.28	-139.21	-132.47	-119.43	-155.1
6500	-157.42	-139.45	-132.76	-119.71	-155.18
6510	-157.57	-139.69	-133.06	-119.98	-155.24
6520	-157.71	-139.92	-133.35	-120.26	-155.3
6530	-157.85	-140.16	-133.64	-120.53	-155.37
6540	-157.99	-140.42	-133.93	-120.81	-155.45
6550	-158.13	-140.66	-134.21	-121.07	-155.5
6560	-158.26	-140.89	-134.48	-121.33	-155.54
6570	-158.4	-141.13	-134.76	-121.59	-155.6
6580	-158.55	-141.39	-135.04	-121.85	-155.67
6590	-158.68	-141.64	-135.32	-122.14	-155.75
6600	-158.82	-141.87	-135.6	-122.4	-155.83
6610	-158.96	-142.1	-135.88	-122.66	-155.89
6620	-159.09	-142.33	-136.14	-122.92	-155.96
6630	-159.23	-142.56	-136.41	-123.16	-156.03
6640	-159.37	-142.8	-136.68	-123.43	-156.1
6650	-159.51	-143.02	-136.94	-123.67	-156.16
6660	-159.63	-143.25	-137.2	-123.92	-156.23
6670	-159.77	-143.49	-137.46	-124.14	-156.28
6680	-159.9	-143.73	-137.73	-124.4	-156.34
6690	-160.04	-143.95	-138	-124.66	-156.41
6700	-160.2	-144.19	-138.27	-124.92	-156.49
6710	-160.33	-144.4	-138.52	-125.15	-156.54
6720	-160.47	-144.63	-138.78	-125.39	-156.63
6730	-160.61	-144.86	-139.03	-125.63	-156.68
6740	-160.75	-145.09	-139.28	-125.86	-156.74
6750	-160.89	-145.3	-139.53	-126.09	-156.81
6760	-161.04	-145.54	-139.8	-126.34	-156.9
6770	-161.2	-145.79	-140.07	-126.58	-156.99
6780	-161.33	-145.98	-140.31	-126.79	-157.02
6790	-161.48	-146.21	-140.58	-127.04	-157.09
6800	-161.61	-146.4	-140.82	-127.26	-157.15
6810	-161.74	-146.62	-141.07	-127.49	-157.21
6820	-161.89	-146.85	-141.34	-127.72	-157.28
6830	-162.02	-147.05	-141.58	-127.93	-157.33
6840	-162.16	-147.27	-141.83	-128.17	-157.42
6850	-162.3	-147.47	-142.07	-128.38	-157.45
6860	-162.44	-147.7	-142.31	-128.6	-157.5
6870	-162.57	-147.91	-142.55	-128.8	-157.55
6880	-162.7	-148.11	-142.79	-129.02	-157.62
6890	-162.82	-148.3	-143.03	-129.22	-157.7
6900	-162.96	-148.5	-143.28	-129.45	-157.77
6910	-163.1	-148.71	-143.53	-129.67	-157.81
6920	-163.24	-148.92	-143.78	-129.87	-157.87
6930	-163.38	-149.13	-144.04	-130.1	-157.93
6940	-163.51	-149.32	-144.29	-130.32	-157.97
6950	-163.64	-149.52	-144.53	-130.55	-158.02
6960	-163.76	-149.71	-144.77	-130.76	-158.06
6970	-163.9	-149.92	-145.02	-130.99	-158.14
6980	-164.02	-150.11	-145.25	-131.25	-158.2
6990	-164.15	-150.31	-145.48	-131.43	-158.21
7000	-164.29	-150.53	-145.74	-131.64	-158.28
7010	-164.43	-150.75	-145.97	-131.85	-158.33
7020	-164.55	-150.95	-146.2	-132.06	-158.39
7030	-164.69	-151.17	-146.44	-132.27	-158.44
7040	-164.82	-151.38	-146.69	-132.47	-158.47
7050	-164.96	-151.59	-146.93	-132.7	-158.56
7060	-165.08	-151.79	-147.16	-132.92	-158.61
7070	-165.21	-151.99	-147.38	-133.11	-158.65
7080	-165.34	-152.2	-147.61	-133.31	-158.71
7090	-165.47	-152.4	-147.85	-133.56	-158.78
7100	-165.6	-152.59	-148.07	-133.75	-158.83
7110	-165.73	-152.78	-148.29	-133.96	-158.9
7120	-165.85	-152.99	-148.49	-134.16	-158.98
7130	-165.98	-153.18	-148.7	-134.35	-159.03
7140	-166.1	-153.36	-148.91	-134.53	-159.08
7150	-166.22	-153.56	-149.12	-134.73	-159.14
7160	-166.34	-153.77	-149.33	-134.92	-159.21
7170	-166.47	-153.97	-149.54	-135.11	-159.28
7180	-166.58	-154.14	-149.74	-135.29	-159.32
7190	-166.7	-154.33	-149.94	-135.47	-159.37
7200	-166.81	-154.52	-150.16	-135.67	-159.44
7210	-166.94	-154.7	-150.37	-135.86	-159.5
7220	-167.06	-154.9	-150.59	-136.06	-159.58
7230	-167.16	-155.08	-150.79	-136.22	-159.62
7240	-167.29	-155.26	-151.01	-136.42	-159.68
7250	-167.41	-155.46	-151.22	-136.6	-159.75
7260	-167.52	-155.63	-151.43	-136.78	-159.8
7270	-167.63	-155.81	-151.64	-136.97	-159.84
7280	-167.76	-156	-151.84	-137.14	-159.89
7290	-167.88	-156.19	-152.04	-137.32	-159.97
7300	-167.99	-156.36	-152.23	-137.5	-160.03
7310	-168.1	-156.54	-152.45	-137.68	-160.08
7320	-168.21	-156.7	-152.66	-137.88	-160.16
7330	-168.33	-156.88	-152.87	-138.07	-160.23
7340	-168.44	-157.05	-153.07	-138.24	-160.27
7350	-168.56	-157.24	-153.28	-138.42	-160.34
7360	-168.67	-157.41	-153.48	-138.62	-160.41
7370	-168.78	-157.57	-153.68	-138.81	-160.49
7380	-168.88	-157.73	-153.88	-138.97	-160.54
7390	-168.99	-157.9	-154.08	-139.14	-160.59
7400	-169.11	-158.07	-154.28	-139.32	-160.66
7410	-169.22	-158.24	-154.48	-139.49	-160.71
7420	-169.34	-158.42	-154.68	-139.66	-160.76
7430	-169.45	-158.59	-154.87	-139.83	-160.8
7440	-169.55	-158.76	-155.06	-140.01	-160.87
7450	-169.66	-158.92	-155.25	-140.19	-160.92
7460	-169.78	-159.08	-155.46	-140.37	-161
7470	-169.88	-159.24	-155.65	-140.54	-161.04
7480	-169.99	-159.4	-155.85	-140.74	-161.08
7490	-170.1	-159.56	-156.04	-140.92	-161.13
7500	-170.21	-159.71	-156.23	-141.09	-161.19
7510	-170.33	-159.85	-156.41	-141.27	-161.26
7520	-170.43	-160.01	-156.6	-141.42	-161.3
7530	-170.54	-160.19	-156.79	-141.59	-161.35
7540	-170.66	-160.36	-156.98	-141.76	-161.41
7550	-170.77	-160.53	-157.18	-141.95	-161.47
7560	-170.88	-160.7	-157.36	-142.12	-161.53
7570	-170.98	-160.85	-157.53	-142.27	-161.58
7580	-171.09	-161.02	-157.71	-142.45	-161.66
7590	-171.2	-161.19	-157.88	-142.6	-161.7
7600	-171.31	-161.35	-158.07	-142.76	-161.74
7610	-171.42	-161.51	-158.25	-142.93	-161.81
7620	-171.52	-161.66	-158.42	-143.08	-161.85
7630	-171.63	-161.83	-158.59	-143.24	-161.91
7640	-171.75	-162.01	-158.79	-143.4	-161.94
7650	-171.85	-162.16	-158.97	-143.57	-162.01
7660	-171.96	-162.32	-159.14	-143.72	-162.06
7670	-172.06	-162.47	-159.31	-143.87	-162.1
7680	-172.16	-162.63	-159.49	-144.04	-162.17
7690	-172.26	-162.77	-159.65	-144.18	-162.21
7700	-172.36	-162.93	-159.81	-144.33	-162.25
7710	-172.46	-163.08	-159.97	-144.48	-162.3
7720	-172.57	-163.24	-160.15	-144.64	-162.35
7730	-172.67	-163.39	-160.32	-144.77	-162.39
7740	-172.77	-163.53	-160.49	-144.91	-162.44
7750	-172.87	-163.67	-160.65	-145.06	-162.5
7760	-172.98	-163.82	-160.83	-145.19	-162.54
7770	-173.08	-163.98	-161.01	-145.35	-162.6
7780	-173.17	-164.12	-161.16	-145.49	-162.65
7790	-173.27	-164.25	-161.31	-145.62	-162.7
7800	-173.36	-164.39	-161.46	-145.75	-162.74
7810	-173.45	-164.54	-161.61	-145.89	-162.79
7820	-173.55	-164.69	-161.77	-146.03	-162.86
7830	-173.64	-164.82	-161.92	-146.16	-162.9
7840	-173.73	-164.96	-162.06	-146.28	-162.94
7850	-173.81	-165.08	-162.21	-146.4	-162.98
7860	-173.9	-165.22	-162.36	-146.54	-163.03
7870	-174	-165.35	-162.51	-146.67	-163.09
7880	-174.1	-165.52	-162.68	-146.82	-163.16
7890	-174.19	-165.65	-162.82	-146.94	-163.21
7900	-174.29	-165.8	-162.98	-147.08	-163.27
7910	-174.39	-165.93	-163.14	-147.21	-163.31
7920	-174.47	-166.04	-163.29	-147.34	-163.36
7930	-174.57	-166.19	-163.45	-147.48	-163.4
7940	-174.67	-166.33	-163.61	-147.62	-163.47
7950	-174.76	-166.47	-163.76	-147.75	-163.52
7960	-174.85	-166.59	-163.9	-147.88	-163.57
7970	-174.93	-166.71	-164.04	-148	-163.61
7980	-175.01	-166.85	-164.18	-148.13	-163.66
7990	-175.1	-166.98	-164.32	-148.26	-163.72
8000	-175.18	-167.09	-164.46	-148.38	-163.75
8010	-175.27	-167.23	-164.59	-148.51	-163.79
8020	-175.36	-167.35	-164.73	-148.64	-163.86
8030	-175.44	-167.46	-164.87	-148.76	-163.9
8040	-175.53	-167.6	-165.01	-148.89	-163.95
8050	-175.63	-167.74	-165.16	-149.02	-164.01
8060	-175.71	-167.86	-165.3	-149.15	-164.05
8070	-175.78	-167.97	-165.43	-149.27	-164.1
8080	-175.87	-168.11	-165.57	-149.4	-164.16
8090	-175.95	-168.2	-165.69	-149.5	-164.19
8100	-176.03	-168.32	-165.83	-149.63	-164.25
8110	-176.11	-168.43	-165.97	-149.75	-164.3
8120	-176.2	-168.56	-166.11	-149.87	-164.34
8130	-176.27	-168.66	-166.23	-149.98	-164.38
8140	-176.36	-168.79	-166.36	-150.11	-164.44
8150	-176.44	-168.91	-166.5	-150.24	-164.48
8160	-176.51	-169	-166.62	-150.34	-164.5
8170	-176.58	-169.11	-166.75	-150.46	-164.53
8180	-176.65	-169.22	-166.89	-150.61	-164.59
8190	-176.73	-169.34	-167.01	-150.73	-164.64
8200	-176.79	-169.43	-167.13	-150.86	-164.69
8210	-176.87	-169.55	-167.27	-150.99	-164.75
8220	-176.94	-169.66	-167.39	-151.1	-164.79
8230	-177.02	-169.77	-167.52	-151.22	-164.84
8240	-177.09	-169.88	-167.64	-151.33	-164.88
8250	-177.16	-169.97	-167.76	-151.45	-164.92
8260	-177.24	-170.11	-167.89	-151.57	-164.98
8270	-177.31	-170.23	-168	-151.67	-165
8280	-177.38	-170.35	-168.13	-151.8	-165.06
8290	-177.47	-170.47	-168.25	-151.92	-165.11
8300	-177.54	-170.59	-168.37	-152.03	-165.15
8310	-177.61	-170.7	-168.49	-152.14	-165.2
8320	-177.68	-170.79	-168.6	-152.24	-165.22
8330	-177.74	-170.91	-168.71	-152.35	-165.26
8340	-177.82	-171.03	-168.83	-152.48	-165.32
8350	-177.89	-171.13	-168.94	-152.58	-165.35
8360	-177.97	-171.25	-169.06	-152.69	-165.39
8370	-178.03	-171.37	-169.18	-152.79	-165.43
8380	-178.1	-171.47	-169.29	-152.91	-165.47
8390	-178.17	-171.59	-169.4	-153.03	-165.51
8400	-178.25	-171.69	-169.52	-153.12	-165.54
8410	-178.3	-171.78	-169.63	-153.22	-165.58
8420	-178.37	-171.9	-169.74	-153.33	-165.62
8430	-178.43	-172.01	-169.85	-153.43	-165.66
8440	-178.5	-172.1	-169.96	-153.53	-165.69
8450	-178.57	-172.2	-170.08	-153.63	-165.72
8460	-178.64	-172.3	-170.2	-153.74	-165.76
8470	-178.7	-172.41	-170.32	-153.84	-165.81
8480	-178.77	-172.53	-170.43	-153.94	-165.85
8490	-178.83	-172.62	-170.54	-154.04	-165.88
8500	-178.9	-172.73	-170.66	-154.15	-165.93
8510	-178.97	-172.83	-170.78	-154.25	-165.96
8520	-179.04	-172.94	-170.9	-154.35	-166.01
8530	-179.11	-173.04	-171.01	-154.45	-166.05
8540	-179.16	-173.13	-171.11	-154.54	-166.07
8550	-179.23	-173.23	-171.21	-154.64	-166.12
8560	-179.29	-173.32	-171.32	-154.73	-166.15
8570	-179.35	-173.43	-171.43	-154.83	-166.19
8580	-179.42	-173.53	-171.55	-154.92	-166.22
8590	-179.48	-173.61	-171.66	-155.02	-166.26
8600	-179.53	-173.7	-171.77	-155.1	-166.27
8610	-179.59	-173.8	-171.88	-155.2	-166.31
8620	-179.64	-173.87	-171.97	-155.29	-166.33
8630	-179.7	-173.97	-172.08	-155.39	-166.37
8640	-179.76	-174.08	-172.19	-155.49	-166.42
8650	-179.82	-174.17	-172.29	-155.58	-166.46
8660	-179.87	-174.26	-172.4	-155.67	-166.5
8670	-179.94	-174.34	-172.51	-155.76	-166.53
8680	-179.99	-174.41	-172.61	-155.85	-166.55
8690	-180.05	-174.5	-172.72	-155.94	-166.58
8700	-180.11	-174.58	-172.81	-156.03	-166.6
8710	-180.17	-174.68	-172.91	-156.12	-166.65
8720	-180.24	-174.77	-173.02	-156.21	-166.68
8730	-180.3	-174.89	-173.12	-156.3	-166.73
8740	-180.37	-174.96	-173.22	-156.39	-166.76
8750	-180.42	-175.03	-173.32	-156.48	-166.79
8760	-180.49	-175.14	-173.42	-156.57	-166.83
8770	-180.55	-175.21	-173.51	-156.66	-166.86
8780	-180.61	-175.31	-173.61	-156.75	-166.9
8790	-180.67	-175.43	-173.7	-156.84	-166.95
8800	-180.73	-175.5	-173.79	-156.92	-166.98
8810	-180.78	-175.56	-173.91	-157.02	-167.01
8820	-180.84	-175.63	-174.02	-157.11	-167.04
8830	-180.89	-175.69	-174.12	-157.19	-167.06
8840	-180.96	-175.78	-174.23	-157.28	-167.1
8850	-181.03	-175.88	-174.33	-157.37	-167.14
8860	-181.07	-175.95	-174.41	-157.44	-167.15
8870	-181.13	-176.03	-174.52	-157.53	-167.19
8880	-181.19	-176.12	-174.61	-157.62	-167.23
8890	-181.24	-176.19	-174.69	-157.69	-167.24
8900	-181.29	-176.28	-174.78	-157.77	-167.26
8910	-181.34	-176.34	-174.86	-157.85	-167.29
8920	-181.39	-176.41	-174.95	-157.94	-167.33
8930	-181.45	-176.49	-175.04	-158.01	-167.35
8940	-181.51	-176.6	-175.13	-158.1	-167.4
8950	-181.56	-176.65	-175.21	-158.17	-167.42
8960	-181.6	-176.7	-175.3	-158.24	-167.45
8970	-181.66	-176.78	-175.39	-158.31	-167.47
8980	-181.72	-176.87	-175.48	-158.4	-167.5
8990	-181.76	-176.92	-175.56	-158.46	-167.51
9000	-181.82	-177.01	-175.64	-158.53	-167.54
9010	-181.87	-177.08	-175.72	-158.59	-167.55
9020	-181.89	-177.11	-175.78	-158.64	-167.56
9030	-181.95	-177.2	-175.87	-158.73	-167.6
9040	-182	-177.26	-175.95	-158.78	-167.6
9050	-182.05	-177.33	-176.03	-158.85	-167.63
9060	-182.09	-177.4	-176.1	-158.92	-167.67
9070	-182.14	-177.48	-176.17	-158.99	-167.7
9080	-182.18	-177.55	-176.25	-159.06	-167.73
9090	-182.23	-177.59	-176.33	-159.13	-167.75
9100	-182.29	-177.68	-176.43	-159.21	-167.79
9110	-182.33	-177.74	-176.49	-159.26	-167.79
9120	-182.38	-177.81	-176.56	-159.34	-167.83
9130	-182.42	-177.86	-176.63	-159.39	-167.84
9140	-182.45	-177.92	-176.69	-159.45	-167.85
9150	-182.49	-177.97	-176.75	-159.51	-167.87
9160	-182.53	-178.03	-176.83	-159.56	-167.88
9170	-182.58	-178.1	-176.9	-159.63	-167.91
9180	-182.64	-178.2	-176.98	-159.7	-167.96
9190	-182.68	-178.25	-177.05	-159.76	-167.98
9200	-182.72	-178.29	-177.12	-159.82	-167.99
9210	-182.77	-178.35	-177.18	-159.88	-168.01
9220	-182.8	-178.41	-177.24	-159.92	-168.03
9230	-182.83	-178.44	-177.29	-159.97	-168.03
9240	-182.89	-178.51	-177.38	-160.06	-168.08
9250	-182.92	-178.56	-177.43	-160.1	-168.08
9260	-182.96	-178.62	-177.49	-160.16	-168.1
9270	-182.99	-178.67	-177.55	-160.22	-168.13
9280	-183.02	-178.73	-177.61	-160.28	-168.14
9290	-183.06	-178.8	-177.67	-160.36	-168.18
9300	-183.1	-178.84	-177.73	-160.39	-168.17
9310	-183.13	-178.89	-177.78	-160.41	-168.16
9320	-183.17	-178.95	-177.84	-160.48	-168.19
9330	-183.21	-178.99	-177.91	-160.57	-168.24
9340	-183.24	-179.03	-177.96	-160.62	-168.25
9350	-183.26	-179.07	-178.01	-160.67	-168.26
9360	-183.3	-179.13	-178.07	-160.73	-168.28
9370	-183.33	-179.16	-178.12	-160.78	-168.3
9380	-183.37	-179.22	-178.19	-160.84	-168.32
9390	-183.4	-179.27	-178.24	-160.9	-168.35
9400	-183.44	-179.32	-178.3	-160.95	-168.38
9410	-183.47	-179.37	-178.35	-160.98	-168.37
9420	-183.5	-179.52	-178.42	-161.06	-168.36
9430	-183.31	-179.55	-178.5	-161.13	-168.39
9440	******	******	******	******	******
9450	******	******	******	******	******
9460	******	******	******	******	******
9470	******	******	******	******	******
9480	******	******	******	******	******
9490	******	******	******	******	******
9501	******	******	******	******	******
9510	-183.14	-178.99	-177.93	-160.97	-167.02
9520	-182.85	-178.39	-177.19	-160.52	-164.78
9530	-182.63	-178.28	-177.15	-160.17	-164.16
9540	-182.39	-178.15	-177.08	-159.83	-163.55
9550	-182.14	-178	-177.04	-159.54	-162.94
9560	-181.88	-177.84	-176.94	-159.21	-162.3
9570	-181.63	-177.7	-176.89	-158.98	-161.74
9580	-181.35	-177.52	-176.78	-158.66	-161.15
9590	-181.07	-177.36	-176.65	-158.37	-160.56
9600	-180.8	-177.2	-176.55	-158.18	-160.04
9610	-180.52	-177.04	-176.44	-157.96	-159.57
9620	-180.21	-176.87	-176.34	-157.63	-159.06
9630	-179.93	-176.71	-176.27	-157.44	-158.64
9640	-179.66	-176.51	-176.14	-157.15	-158.19
9650	-179.38	-176.33	-176.03	-156.93	-157.78
9660	-179.11	-176.16	-175.91	-156.67	-157.36
9670	-178.83	-175.96	-175.78	-156.4	-156.95
9680	-178.56	-175.77	-175.63	-156.11	-156.54
9690	-178.29	-175.59	-175.48	-155.86	-156.16
9700	-178.02	-175.4	-175.36	-155.64	-155.8
9710	-177.74	-175.21	-175.25	-155.38	-155.42
9720	-177.48	-175.02	-175.1	-155.12	-155.07
9730	-177.19	-174.8	-174.91	-154.79	-154.68
9740	-176.91	-174.58	-174.72	-154.52	-154.32
9750	-176.66	-174.39	-174.56	-154.24	-153.96
9760	-176.37	-174.19	-174.37	-153.96	-153.6
9770	-176.08	-173.97	-174.17	-153.66	-153.23
9780	-175.8	-173.75	-173.97	-153.39	-152.88
9790	-175.52	-173.53	-173.77	-152.95	-152.47
9800	-175.21	-173.3	-173.55	-152.73	-152.13
9810	-174.93	-173.07	-173.34	-152.56	-151.85
9820	-174.65	-172.85	-173.16	-152.48	-151.62
9830	-174.36	-172.61	-172.96	-152.19	-151.3
9840	-174.09	-172.38	-172.76	-151.88	-150.98
9850	-173.81	-172.15	-172.54	-151.61	-150.67
9860	-173.55	-171.93	-172.33	-151.48	-150.44
9870	-173.27	-171.7	-172.12	-151.32	-150.22
9880	-173	-171.48	-171.89	-151.17	-150
9890	-172.72	-171.23	-171.66	-150.9	-149.75
9900	-172.45	-171.01	-171.43	-150.75	-149.55
9910	-172.16	-170.77	-171.2	-150.58	-149.35
9920	-171.89	-170.54	-170.97	-150.34	-149.12
9930	-171.61	-170.29	-170.73	-150.05	-148.88
9940	-171.34	-170.06	-170.5	-149.92	-148.68
9950	-171.05	-169.83	-170.26	-149.7	-148.46
9960	-170.77	-169.59	-170.01	-149.44	-148.22
9970	-170.49	-169.37	-169.78	-149.31	-148.03
9980	-170.21	-169.14	-169.57	-149.2	-147.86
9990	-169.94	-168.92	-169.36	-149.06	-147.68
10000	-169.7	-168.71	-169.16	-149	-147.54
10010	-169.46	-168.51	-168.97	-148.95	-147.43
10020	-169.23	-168.32	-168.79	-148.97	-147.37
10030	-169	-168.1	-168.58	-148.8	-147.22
10040	-168.76	-167.9	-168.38	-148.81	-147.15
10050	-168.56	-167.71	-168.19	-148.72	-147.05
10060	-168.34	-167.53	-167.99	-148.66	-146.96
10070	-168.12	-167.32	-167.79	-148.52	-146.83
10080	-167.9	-167.12	-167.58	-148.39	-146.69
10090	-167.66	-166.9	-167.36	-148.24	-146.54
10100	-167.43	-166.69	-167.13	-148.08	-146.39
10110	-167.19	-166.47	-166.91	-147.94	-146.23
10120	-166.96	-166.26	-166.69	-147.8	-146.08
10130	-166.71	-166.04	-166.45	-147.66	-145.92
10140	-166.48	-165.83	-166.23	-147.57	-145.79
10150	-166.26	-165.62	-166.02	-147.38	-145.63
10160	-166.02	-165.4	-165.8	-147.27	-145.48
10170	-165.79	-165.19	-165.58	-147.16	-145.34
10180	-165.57	-164.98	-165.37	-147.02	-145.2
10190	-165.34	-164.78	-165.16	-146.98	-145.1
10200	-165.13	-164.58	-164.97	-146.86	-144.98
10210	-164.9	-164.37	-164.76	-146.68	-144.81
10220	-164.68	-164.17	-164.55	-146.62	-144.71
10230	-164.45	-163.95	-164.34	-146.45	-144.55
10240	-164.24	-163.76	-164.15	-146.39	-144.43
10250	-164.03	-163.56	-163.96	-146.27	-144.3
10260	-163.83	-163.38	-163.78	-146.13	-144.16
10270	-163.62	-163.18	-163.61	-146.04	-144.03
10280	-163.42	-163	-163.43	-145.91	-143.9
10290	-163.24	-162.82	-163.26	-145.81	-143.77
10300	-163.05	-162.64	-163.09	-145.65	-143.62
10310	-162.86	-162.45	-162.91	-145.54	-143.47
10320	-162.68	-162.28	-162.76	-145.46	-143.36
10330	-162.49	-162.09	-162.6	-145.3	-143.21
10340	-162.3	-161.9	-162.41	-145.11	-143.03
10350	-162.13	-161.74	-162.24	-144.94	-142.85
10360	-161.95	-161.56	-162.06	-144.82	-142.7
10370	-161.76	-161.37	-161.86	-144.61	-142.5
10380	-161.57	-161.19	-161.69	-144.43	-142.3
10390	-161.39	-161	-161.51	-144.29	-142.13
10400	-161.2	-160.81	-161.32	-144.12	-141.94
10410	-161	-160.63	-161.13	-143.89	-141.72
10420	-160.8	-160.43	-160.93	-143.76	-141.54
10430	-160.63	-160.26	-160.75	-143.64	-141.38
10440	-160.43	-160.06	-160.56	-143.46	-141.19
10450	-160.24	-159.89	-160.37	-143.36	-141.04
10460	-160.05	-159.71	-160.18	-143.2	-140.86
10470	-159.88	-159.55	-160	-143.11	-140.73
10480	-159.7	-159.39	-159.82	-142.99	-140.58
10490	-159.52	-159.21	-159.65	-142.86	-140.45
10500	-159.35	-159.05	-159.47	-142.82	-140.35
10510	-159.18	-158.88	-159.3	-142.63	-140.2
10520	-159	-158.7	-159.12	-142.51	-140.06
10530	-158.82	-158.53	-158.95	-142.36	-139.91
10540	-158.64	-158.36	-158.77	-142.22	-139.78
10550	-158.46	-158.18	-158.59	-142.1	-139.65
10560	-158.29	-158.01	-158.43	-141.98	-139.53
10570	-158.12	-157.84	-158.25	-141.85	-139.4
10580	-157.94	-157.67	-158.07	-141.71	-139.26
10590	-157.76	-157.5	-157.89	-141.62	-139.15
10600	-157.58	-157.32	-157.72	-141.49	-139.03
10610	-157.39	-157.15	-157.53	-141.39	-138.92
10620	-157.21	-156.96	-157.35	-141.2	-138.77
10630	-157.02	-156.79	-157.17	-141.06	-138.63
10640	-156.83	-156.6	-156.98	-140.97	-138.51
10650	-156.63	-156.41	-156.79	-140.84	-138.38
10660	-156.44	-156.24	-156.61	-140.74	-138.27
10670	-156.26	-156.07	-156.44	-140.71	-138.19
10680	-156.08	-155.9	-156.27	-140.65	-138.13
10690	-155.9	-155.74	-156.09	-140.56	-138.04
10700	-155.73	-155.57	-155.92	-140.48	-137.97
10710	-155.56	-155.4	-155.76	-140.36	-137.88
10720	-155.39	-155.23	-155.58	-140.28	-137.79
10730	-155.2	-155.06	-155.39	-140.2	-137.7
10740	-155.03	-154.9	-155.21	-140.1	-137.62
10750	-154.86	-154.73	-155.05	-139.99	-137.52
10760	-154.66	-154.54	-154.85	-139.91	-137.42
10770	-154.49	-154.37	-154.67	-139.84	-137.33
10780	-154.32	-154.22	-154.5	-139.76	-137.25
10790	-154.13	-154.03	-154.32	-139.66	-137.15
10800	-153.96	-153.87	-154.14	-139.6	-137.07
10810	-153.79	-153.71	-153.97	-139.52	-136.98
10820	-153.59	-153.54	-153.77	-139.43	-136.89
10830	-153.42	-153.37	-153.6	-139.35	-136.81
10840	-153.23	-153.19	-153.42	-139.25	-136.7
10850	-153.05	-153.04	-153.25	-139.17	-136.62
10860	-152.87	-152.87	-153.08	-139.1	-136.53
10870	-152.7	-152.7	-152.93	-139.02	-136.44
10880	-152.52	-152.53	-152.77	-138.9	-136.33
10890	-152.35	-152.37	-152.6	-138.8	-136.22
10900	-152.19	-152.23	-152.46	-138.73	-136.13
10910	-152.02	-152.07	-152.32	-138.65	-136.04
10920	-151.86	-151.91	-152.16	-138.56	-135.94
10930	-151.7	-151.75	-152	-138.44	-135.84
10940	-151.54	-151.6	-151.86	-138.33	-135.73
10950	-151.38	-151.44	-151.71	-138.24	-135.62
10960	-151.22	-151.29	-151.58	-138.16	-135.53
10970	-151.07	-151.15	-151.44	-138.07	-135.45
10980	-150.92	-150.99	-151.3	-137.96	-135.35
10990	-150.76	-150.84	-151.16	-137.86	-135.25
11000	-150.62	-150.7	-151.02	-137.75	-135.15
11010	-150.48	-150.56	-150.89	-137.67	-135.07
11020	-150.33	-150.41	-150.75	-137.56	-134.97
11030	-150.18	-150.26	-150.61	-137.42	-134.84
11040	-150.04	-150.12	-150.47	-137.31	-134.73
11050	-149.91	-149.99	-150.36	-137.2	-134.61
11060	-149.78	-149.87	-150.24	-137.12	-134.51
11070	-149.65	-149.73	-150.1	-137	-134.39
11080	-149.52	-149.59	-149.97	-136.92	-134.3
11090	-149.38	-149.46	-149.83	-136.82	-134.19
11100	-149.25	-149.33	-149.71	-136.72	-134.09
11110	-149.12	-149.2	-149.57	-136.59	-133.97
11120	-148.96	-149.04	-149.41	-136.44	-133.82
11130	-148.82	-148.9	-149.26	-136.33	-133.69
11140	-148.67	-148.76	-149.1	-136.2	-133.54
11150	-148.53	-148.62	-148.95	-136.11	-133.43
11160	-148.37	-148.47	-148.78	-135.99	-133.29
11170	-148.22	-148.33	-148.63	-135.9	-133.17
11180	-148.07	-148.18	-148.48	-135.8	-133.05
11190	-147.91	-148.04	-148.32	-135.71	-132.93
11200	-147.76	-147.9	-148.18	-135.63	-132.84
11210	-147.62	-147.77	-148.04	-135.57	-132.76
11220	-147.46	-147.62	-147.91	-135.49	-132.68
11230	-147.3	-147.47	-147.76	-135.4	-132.59
11240	-147.16	-147.34	-147.63	-135.33	-132.53
11250	-147.02	-147.2	-147.49	-135.22	-132.43
11260	-146.88	-147.07	-147.37	-135.15	-132.36
11270	-146.75	-146.93	-147.24	-135.07	-132.27
11280	-146.61	-146.8	-147.1	-135	-132.19
11290	-146.47	-146.67	-146.96	-134.93	-132.12
11300	-146.32	-146.53	-146.82	-134.86	-132.04
11310	-146.18	-146.39	-146.68	-134.78	-131.96
11320	-146.04	-146.25	-146.53	-134.71	-131.87
11330	-145.89	-146.11	-146.38	-134.64	-131.78
11340	-145.75	-145.98	-146.23	-134.58	-131.71
11350	-145.62	-145.84	-146.09	-134.53	-131.63
11360	-145.47	-145.7	-145.94	-134.47	-131.55
11370	-145.32	-145.56	-145.79	-134.4	-131.46
11380	-145.16	-145.41	-145.62	-134.32	-131.37
11390	-145.02	-145.27	-145.47	-134.25	-131.3
11400	-144.87	-145.13	-145.32	-134.19	-131.22
11410	-144.71	-144.98	-145.17	-134.12	-131.13
11420	-144.57	-144.85	-145.02	-134.04	-131.05
11430	-144.42	-144.7	-144.87	-133.98	-130.97
11440	-144.28	-144.57	-144.73	-133.92	-130.89
11450	-144.13	-144.43	-144.58	-133.83	-130.81
11460	-143.98	-144.28	-144.44	-133.77	-130.74
11470	-143.85	-144.16	-144.3	-133.72	-130.67
11480	-143.7	-144.01	-144.14	-133.61	-130.57
11490	-143.56	-143.88	-143.98	-133.53	-130.49
11500	-143.42	-143.74	-143.84	-133.45	-130.42
11510	-143.27	-143.61	-143.71	-133.39	-130.35
11520	-143.12	-143.46	-143.56	-133.3	-130.26
11530	-142.98	-143.32	-143.42	-133.22	-130.17
11540	-142.84	-143.19	-143.28	-133.13	-130.08
11550	-142.7	-143.05	-143.13	-133.05	-130
11560	-142.55	-142.91	-142.99	-132.97	-129.91
11570	-142.41	-142.78	-142.86	-132.89	-129.83
11580	-142.27	-142.64	-142.72	-132.83	-129.75
11590	-142.13	-142.51	-142.58	-132.74	-129.67
11600	-142	-142.38	-142.45	-132.66	-129.59
11610	-141.86	-142.25	-142.31	-132.58	-129.51
11620	-141.72	-142.12	-142.18	-132.49	-129.43
11630	-141.59	-141.98	-142.05	-132.4	-129.34
11640	-141.44	-141.84	-141.91	-132.3	-129.26
11650	-141.3	-141.71	-141.79	-132.21	-129.18
11660	-141.18	-141.59	-141.68	-132.14	-129.11
11670	-141.05	-141.46	-141.56	-132.05	-129.04
11680	-140.91	-141.32	-141.42	-131.94	-128.94
11690	-140.78	-141.2	-141.31	-131.84	-128.86
11700	-140.65	-141.07	-141.2	-131.75	-128.77
11710	-140.53	-140.95	-141.1	-131.66	-128.69
11720	-140.4	-140.8	-140.97	-131.54	-128.59
11730	-140.28	-140.69	-140.85	-131.45	-128.51
11740	-140.17	-140.57	-140.74	-131.36	-128.43
11750	-140.05	-140.45	-140.64	-131.26	-128.34
11760	-139.93	-140.33	-140.52	-131.17	-128.25
11770	-139.82	-140.21	-140.41	-131.06	-128.16
11780	-139.71	-140.08	-140.28	-130.97	-128.06
11790	-139.59	-139.96	-140.16	-130.86	-127.95
11800	-139.48	-139.84	-140.05	-130.76	-127.86
11810	-139.36	-139.73	-139.93	-130.66	-127.75
11820	-139.24	-139.61	-139.81	-130.55	-127.65
11830	-139.13	-139.49	-139.69	-130.45	-127.54
11840	-139.02	-139.38	-139.57	-130.35	-127.44
11850	-138.89	-139.26	-139.45	-130.24	-127.32
11860	-138.78	-139.14	-139.33	-130.15	-127.23
11870	-138.67	-139.03	-139.21	-130.05	-127.13
11880	-138.55	-138.91	-139.1	-129.97	-127.04
11890	-138.43	-138.8	-138.98	-129.88	-126.94
11900	-138.32	-138.68	-138.86	-129.8	-126.85
11910	-138.19	-138.56	-138.73	-129.7	-126.75
11920	-138.07	-138.44	-138.6	-129.6	-126.65
11930	-137.95	-138.32	-138.48	-129.51	-126.56
11940	-137.83	-138.21	-138.36	-129.42	-126.47
11950	-137.71	-138.09	-138.24	-129.34	-126.38
11960	-137.58	-137.96	-138.11	-129.24	-126.29
11970	-137.47	-137.85	-138	-129.16	-126.21
11980	-137.35	-137.74	-137.89	-129.08	-126.13
11990	-137.22	-137.62	-137.77	-128.99	-126.05
12000	-137.1	-137.5	-137.66	-128.9	-125.96
12010	-136.99	-137.38	-137.55	-128.82	-125.88
12020	-136.88	-137.28	-137.45	-128.75	-125.82
12030	-136.76	-137.17	-137.35	-128.67	-125.76
12040	-136.65	-137.06	-137.25	-128.59	-125.68
12050	-136.54	-136.95	-137.14	-128.51	-125.61
12060	-136.42	-136.83	-137.02	-128.42	-125.53
12070	-136.31	-136.71	-136.91	-128.34	-125.45
12080	-136.21	-136.62	-136.81	-128.27	-125.39
12090	-136.1	-136.5	-136.69	-128.18	-125.3
12100	-135.98	-136.38	-136.56	-128.09	-125.21
12110	-135.87	-136.27	-136.44	-128.01	-125.13
12120	-135.75	-136.15	-136.31	-127.93	-125.04
12130	-135.64	-136.05	-136.2	-127.85	-124.96
12140	-135.53	-135.94	-136.09	-127.78	-124.89
12150	-135.41	-135.83	-135.97	-127.7	-124.81
12160	-135.3	-135.72	-135.86	-127.62	-124.73
12170	-135.19	-135.62	-135.75	-127.55	-124.67
12180	-135.06	-135.49	-135.62	-127.46	-124.58
12190	-134.93	-135.37	-135.5	-127.36	-124.49
12200	-134.82	-135.26	-135.38	-127.28	-124.41
12210	-134.71	-135.15	-135.27	-127.2	-124.32
12220	-134.58	-135.03	-135.14	-127.11	-124.24
12230	-134.45	-134.91	-135.01	-127.02	-124.16
12240	-134.34	-134.8	-134.9	-126.93	-124.07
12250	-134.22	-134.68	-134.78	-126.84	-123.97
12260	-134.1	-134.56	-134.66	-126.76	-123.89
12270	-133.99	-134.46	-134.56	-126.69	-123.82
12280	-133.88	-134.35	-134.44	-126.6	-123.74
12290	-133.76	-134.23	-134.32	-126.51	-123.65
12300	-133.65	-134.12	-134.21	-126.43	-123.57
12310	-133.52	-134.01	-134.08	-126.35	-123.49
12320	-133.41	-133.89	-133.96	-126.26	-123.41
12330	-133.29	-133.78	-133.84	-126.17	-123.33
12340	-133.17	-133.67	-133.73	-126.09	-123.25
12350	-133.05	-133.56	-133.61	-126	-123.16
12360	-132.93	-133.45	-133.51	-125.92	-123.09
12370	-132.82	-133.34	-133.39	-125.84	-123.01
12380	-132.7	-133.22	-133.27	-125.75	-122.92
12390	-132.59	-133.13	-133.18	-125.68	-122.86
12400	-132.47	-133.01	-133.08	-125.6	-122.79
12410	-132.36	-132.9	-132.97	-125.51	-122.71
12420	-132.25	-132.79	-132.88	-125.43	-122.63
12430	-132.15	-132.68	-132.78	-125.35	-122.55
12440	-132.04	-132.58	-132.68	-125.27	-122.47
12450	-131.92	-132.47	-132.57	-125.17	-122.39
12460	-131.81	-132.35	-132.46	-125.08	-122.3
12470	-131.71	-132.25	-132.36	-125	-122.22
12480	-131.61	-132.14	-132.27	-124.91	-122.14
12490	-131.5	-132.04	-132.17	-124.82	-122.05
12500	-131.39	-131.93	-132.07	-124.74	-121.97
12510	-131.29	-131.83	-131.97	-124.64	-121.88
12520	-131.19	-131.72	-131.87	-124.56	-121.79
12530	-131.09	-131.62	-131.78	-124.48	-121.71
12540	-130.98	-131.51	-131.67	-124.38	-121.61
12550	-130.89	-131.41	-131.58	-124.29	-121.53
12560	-130.78	-131.3	-131.49	-124.21	-121.44
12570	-130.69	-131.21	-131.4	-124.13	-121.36
12580	-130.59	-131.1	-131.31	-124.04	-121.27
12590	-130.49	-131	-131.21	-123.95	-121.17
12600	-130.4	-130.9	-131.12	-123.86	-121.08
12610	-130.3	-130.81	-131.01	-123.76	-120.98
12620	-130.2	-130.71	-130.91	-123.68	-120.89
12630	-130.11	-130.61	-130.81	-123.59	-120.79
12640	-130.01	-130.51	-130.71	-123.51	-120.7
12650	-129.9	-130.41	-130.61	-123.42	-120.6
12660	-129.81	-130.31	-130.51	-123.33	-120.51
12670	-129.72	-130.21	-130.41	-123.24	-120.42
12680	-129.63	-130.11	-130.31	-123.16	-120.32
12690	-129.53	-130.01	-130.21	-123.07	-120.24
12700	-129.44	-129.92	-130.11	-122.98	-120.14
12710	-129.35	-129.83	-130.01	-122.9	-120.06
12720	-129.25	-129.73	-129.91	-122.81	-119.96
12730	-129.15	-129.64	-129.82	-122.73	-119.89
12740	-129.05	-129.54	-129.73	-122.64	-119.8
12750	-128.96	-129.44	-129.64	-122.56	-119.72
12760	-128.87	-129.35	-129.55	-122.48	-119.64
12770	-128.79	-129.27	-129.48	-122.41	-119.58
12780	-128.7	-129.18	-129.39	-122.33	-119.51
12790	-128.6	-129.08	-129.3	-122.24	-119.42
12800	-128.51	-129	-129.22	-122.16	-119.35
12810	-128.43	-128.91	-129.14	-122.09	-119.29
12820	-128.34	-128.82	-129.05	-122.01	-119.21
12830	-128.25	-128.74	-128.96	-121.92	-119.13
12840	-128.16	-128.65	-128.86	-121.84	-119.05
12850	-128.05	-128.55	-128.75	-121.75	-118.96
12860	-127.96	-128.46	-128.66	-121.67	-118.88
12870	-127.88	-128.38	-128.57	-121.6	-118.81
12880	-127.78	-128.29	-128.48	-121.51	-118.73
12890	-127.7	-128.2	-128.39	-121.43	-118.66
12900	-127.61	-128.11	-128.29	-121.35	-118.58
12910	-127.51	-128.01	-128.19	-121.26	-118.49
12920	-127.41	-127.91	-128.09	-121.18	-118.41
12930	-127.32	-127.82	-127.99	-121.09	-118.32
12940	-127.21	-127.72	-127.88	-121	-118.23
12950	-127.12	-127.63	-127.79	-120.92	-118.16
12960	-127.03	-127.54	-127.69	-120.84	-118.08
12970	-126.93	-127.44	-127.59	-120.76	-118.01
12980	-126.83	-127.35	-127.49	-120.67	-117.92
12990	-126.75	-127.27	-127.39	-120.6	-117.86
13000	-126.65	-127.17	-127.29	-120.52	-117.78
13010	-126.54	-127.08	-127.19	-120.43	-117.69
13020	-126.45	-126.99	-127.1	-120.35	-117.63
13030	-126.35	-126.89	-127	-120.27	-117.55
13040	-126.26	-126.81	-126.91	-120.19	-117.48
13050	-126.16	-126.7	-126.81	-120.11	-117.4
13060	-126.06	-126.61	-126.71	-120.02	-117.32
13070	-125.97	-126.52	-126.62	-119.95	-117.25
13080	-125.87	-126.43	-126.52	-119.87	-117.17
13090	-125.77	-126.33	-126.41	-119.79	-117.1
13100	-125.66	-126.23	-126.31	-119.71	-117.01
13110	-125.56	-126.14	-126.23	-119.64	-116.95
13120	-125.46	-126.04	-126.13	-119.56	-116.87
13130	-125.37	-125.95	-126.03	-119.48	-116.8
13140	-125.28	-125.86	-125.95	-119.4	-116.73
13150	-125.18	-125.78	-125.87	-119.34	-116.67
13160	-125.09	-125.68	-125.78	-119.26	-116.6
13170	-125.01	-125.6	-125.71	-119.2	-116.54
13180	-124.91	-125.5	-125.61	-119.11	-116.46
13190	-124.81	-125.4	-125.52	-119.03	-116.38
13200	-124.73	-125.31	-125.45	-118.96	-116.32
13210	-124.64	-125.22	-125.37	-118.88	-116.24
13220	-124.55	-125.14	-125.29	-118.81	-116.18
13230	-124.47	-125.06	-125.22	-118.74	-116.12
13240	-124.38	-124.95	-125.13	-118.65	-116.03
13250	-124.31	-124.88	-125.05	-118.58	-115.96
13260	-124.22	-124.79	-124.97	-118.51	-115.89
13270	-124.13	-124.7	-124.9	-118.43	-115.82
13280	-124.05	-124.61	-124.81	-118.35	-115.74
13290	-123.96	-124.53	-124.74	-118.28	-115.67
13300	-123.89	-124.45	-124.67	-118.21	-115.61
13310	-123.81	-124.36	-124.59	-118.14	-115.53
13320	-123.72	-124.28	-124.5	-118.06	-115.46
13330	-123.64	-124.18	-124.41	-117.97	-115.37
13340	-123.55	-124.09	-124.32	-117.89	-115.29
13350	-123.47	-124.01	-124.23	-117.81	-115.21
13360	-123.38	-123.92	-124.14	-117.73	-115.13
13370	-123.3	-123.84	-124.05	-117.65	-115.05
13380	-123.21	-123.75	-123.97	-117.58	-114.98
13390	-123.12	-123.66	-123.86	-117.49	-114.89
13400	-123.03	-123.58	-123.78	-117.42	-114.82
13410	-122.94	-123.49	-123.69	-117.34	-114.74
13420	-122.85	-123.4	-123.6	-117.26	-114.67
13430	-122.76	-123.31	-123.51	-117.18	-114.58
13440	-122.68	-123.22	-123.43	-117.11	-114.51
13450	-122.59	-123.14	-123.34	-117.04	-114.44
13460	-122.5	-123.05	-123.25	-116.95	-114.36
13470	-122.41	-122.96	-123.16	-116.88	-114.29
13480	-122.33	-122.88	-123.08	-116.82	-114.23
13490	-122.23	-122.79	-123	-116.74	-114.15
13500	-122.14	-122.7	-122.91	-116.66	-114.08
13510	-122.05	-122.61	-122.82	-116.58	-114
13520	-121.97	-122.53	-122.74	-116.52	-113.94
13530	-121.89	-122.46	-122.67	-116.46	-113.88
13540	-121.8	-122.37	-122.58	-116.37	-113.8
13550	-121.71	-122.28	-122.49	-116.29	-113.73
13560	-121.63	-122.19	-122.41	-116.22	-113.66
13570	-121.55	-122.12	-122.31	-116.14	-113.58
13580	-121.46	-122.03	-122.22	-116.07	-113.51
13590	-121.37	-121.95	-122.13	-115.99	-113.44
13600	-121.28	-121.86	-122.05	-115.92	-113.37
13610	-121.21	-121.79	-121.97	-115.87	-113.31
13620	-121.12	-121.71	-121.88	-115.79	-113.24
13630	-121.04	-121.63	-121.81	-115.73	-113.18
13640	-120.95	-121.54	-121.72	-115.66	-113.11
13650	-120.87	-121.46	-121.63	-115.58	-113.04
13660	-120.78	-121.37	-121.55	-115.51	-112.98
13670	-120.7	-121.29	-121.46	-115.44	-112.91
13680	-120.61	-121.21	-121.38	-115.37	-112.85
13690	-120.53	-121.14	-121.31	-115.32	-112.79
13700	-120.44	-121.04	-121.23	-115.24	-112.73
13710	-120.35	-120.96	-121.15	-115.17	-112.67
13720	-120.26	-120.87	-121.07	-115.09	-112.6
13730	-120.18	-120.79	-120.99	-115.03	-112.53
13740	-120.09	-120.71	-120.91	-114.95	-112.47
13750	-120.01	-120.63	-120.84	-114.88	-112.4
13760	-119.93	-120.54	-120.76	-114.82	-112.34
13770	-119.84	-120.45	-120.67	-114.74	-112.27
13780	-119.77	-120.37	-120.61	-114.68	-112.21
13790	-119.69	-120.3	-120.55	-114.61	-112.15
13800	-119.62	-120.22	-120.49	-114.54	-112.09
13810	-119.55	-120.15	-120.43	-114.49	-112.04
13820	-119.48	-120.07	-120.37	-114.42	-111.97
13830	-119.41	-119.99	-120.3	-114.35	-111.91
13840	-119.35	-119.92	-120.23	-114.29	-111.85
13850	-119.29	-119.86	-120.17	-114.22	-111.79
13860	-119.22	-119.79	-120.09	-114.16	-111.72
13870	-119.15	-119.71	-120.02	-114.08	-111.65
13880	-119.09	-119.64	-119.94	-114.01	-111.59
13890	-119.01	-119.56	-119.86	-113.94	-111.52
13900	-118.94	-119.48	-119.8	-113.87	-111.44
13910	-118.87	-119.41	-119.72	-113.79	-111.37
13920	-118.8	-119.34	-119.64	-113.72	-111.3
13930	-118.73	-119.27	-119.56	-113.64	-111.22
13940	-118.66	-119.19	-119.48	-113.57	-111.14
13950	-118.59	-119.12	-119.41	-113.5	-111.07
13960	-118.51	-119.05	-119.32	-113.43	-111
13970	-118.44	-118.97	-119.25	-113.35	-110.93
13980	-118.37	-118.89	-119.18	-113.29	-110.86
13990	-118.31	-118.82	-119.1	-113.21	-110.79
14000	-118.23	-118.75	-119.02	-113.14	-110.72
14010	-118.15	-118.67	-118.95	-113.07	-110.65
14020	-118.08	-118.6	-118.87	-113	-110.58
14030	-118	-118.51	-118.79	-112.93	-110.51
14040	-117.93	-118.45	-118.72	-112.86	-110.45
14050	-117.86	-118.38	-118.65	-112.8	-110.39
14060	-117.78	-118.3	-118.57	-112.72	-110.32
14070	-117.71	-118.22	-118.5	-112.66	-110.26
14080	-117.63	-118.15	-118.42	-112.59	-110.19
14090	-117.56	-118.07	-118.35	-112.51	-110.12
14100	-117.49	-118.01	-118.27	-112.45	-110.06
14110	-117.41	-117.93	-118.19	-112.37	-109.99
14120	-117.34	-117.86	-118.12	-112.31	-109.93
14130	-117.27	-117.79	-118.04	-112.24	-109.86
14140	-117.2	-117.72	-117.97	-112.17	-109.8
14150	-117.12	-117.64	-117.89	-112.1	-109.74
14160	-117.04	-117.57	-117.82	-112.03	-109.68
14170	-116.97	-117.49	-117.74	-111.97	-109.62
14180	-116.89	-117.42	-117.67	-111.9	-109.56
14190	-116.81	-117.34	-117.59	-111.83	-109.5
14200	-116.74	-117.27	-117.52	-111.76	-109.44
14210	-116.65	-117.19	-117.44	-111.7	-109.38
14220	-116.57	-117.12	-117.37	-111.63	-109.32
14230	-116.5	-117.05	-117.3	-111.56	-109.26
14240	-116.42	-116.98	-117.23	-111.5	-109.2
14250	-116.35	-116.91	-117.15	-111.44	-109.14
14260	-116.27	-116.84	-117.08	-111.37	-109.08
14270	-116.19	-116.75	-117	-111.3	-109.01
14280	-116.12	-116.69	-116.93	-111.24	-108.96
14290	-116.05	-116.61	-116.85	-111.16	-108.89
14300	-115.97	-116.53	-116.77	-111.09	-108.83
14310	-115.88	-116.45	-116.68	-111.02	-108.76
14320	-115.81	-116.38	-116.61	-110.95	-108.71
14330	-115.74	-116.31	-116.53	-110.89	-108.65
14340	-115.66	-116.23	-116.45	-110.82	-108.58
14350	-115.59	-116.16	-116.38	-110.75	-108.53
14360	-115.52	-116.09	-116.31	-110.69	-108.47
14370	-115.44	-116.02	-116.24	-110.63	-108.42
14380	-115.37	-115.95	-116.17	-110.57	-108.36
14390	-115.3	-115.88	-116.1	-110.51	-108.31
14400	-115.24	-115.81	-116.03	-110.44	-108.26
14410	-115.17	-115.74	-115.96	-110.38	-108.2
14420	-115.09	-115.68	-115.89	-110.32	-108.15
14430	-115.02	-115.61	-115.82	-110.26	-108.09
14440	-114.94	-115.54	-115.76	-110.19	-108.04
14450	-114.86	-115.45	-115.68	-110.12	-107.97
14460	-114.8	-115.39	-115.62	-110.06	-107.92
14470	-114.73	-115.33	-115.56	-110	-107.87
14480	-114.66	-115.25	-115.5	-109.94	-107.81
14490	-114.58	-115.17	-115.43	-109.87	-107.75
14500	-114.52	-115.12	-115.37	-109.82	-107.7
14510	-114.45	-115.04	-115.31	-109.76	-107.64
14520	-114.37	-114.96	-115.24	-109.69	-107.57
14530	-114.31	-114.9	-115.17	-109.63	-107.52
14540	-114.24	-114.84	-115.11	-109.56	-107.45
14550	-114.17	-114.75	-115.03	-109.49	-107.39
14560	-114.1	-114.68	-114.97	-109.43	-107.32
14570	-114.04	-114.62	-114.91	-109.37	-107.27
14580	-113.98	-114.56	-114.85	-109.31	-107.21
14590	-113.92	-114.5	-114.8	-109.26	-107.15
14600	-113.87	-114.44	-114.76	-109.21	-107.1
14610	-113.8	-114.37	-114.7	-109.14	-107.04
14620	-113.74	-114.3	-114.63	-109.08	-106.97
14630	-113.69	-114.24	-114.56	-109.01	-106.91
14640	-113.62	-114.17	-114.49	-108.95	-106.84
14650	-113.56	-114.1	-114.42	-108.88	-106.77
14660	-113.5	-114.04	-114.35	-108.81	-106.71
14670	-113.44	-113.97	-114.28	-108.75	-106.64
14680	-113.37	-113.9	-114.2	-108.69	-106.58
14690	-113.31	-113.83	-114.13	-108.62	-106.51
14700	-113.25	-113.77	-114.05	-108.56	-106.45
14710	-113.18	-113.7	-113.99	-108.5	-106.38
14720	-113.12	-113.63	-113.92	-108.44	-106.32
14730	-113.04	-113.56	-113.85	-108.37	-106.25
14740	-112.98	-113.5	-113.79	-108.31	-106.19
14750	-112.92	-113.44	-113.72	-108.25	-106.13
14760	-112.85	-113.37	-113.65	-108.19	-106.08
14770	-112.78	-113.3	-113.58	-108.12	-106
14780	-112.71	-113.23	-113.5	-108.06	-105.94
14790	-112.64	-113.16	-113.43	-107.99	-105.87
14800	-112.57	-113.08	-113.35	-107.92	-105.8
14810	-112.5	-113.01	-113.28	-107.85	-105.73
14820	-112.44	-112.95	-113.2	-107.8	-105.67
14830	-112.38	-112.88	-113.13	-107.74	-105.61
14840	-112.31	-112.81	-113.06	-107.67	-105.55
14850	-112.25	-112.75	-113	-107.62	-105.49
14860	-112.18	-112.68	-112.93	-107.56	-105.43
14870	-112.11	-112.61	-112.85	-107.49	-105.37
14880	-112.04	-112.53	-112.78	-107.43	-105.3
14890	-111.97	-112.47	-112.71	-107.37	-105.24
14900	-111.9	-112.4	-112.63	-107.31	-105.18
14910	-111.84	-112.33	-112.57	-107.25	-105.12
14920	-111.77	-112.26	-112.49	-107.19	-105.06
14930	-111.7	-112.19	-112.42	-107.13	-105
14940	-111.64	-112.13	-112.36	-107.08	-104.94
14950	-111.57	-112.06	-112.29	-107.02	-104.88
14960	-111.51	-112.01	-112.23	-106.97	-104.84
14970	-111.44	-111.93	-112.16	-106.91	-104.77
14980	-111.37	-111.86	-112.09	-106.84	-104.71
14990	-111.3	-111.8	-112.02	-106.79	-104.66
15000	-111.24	-111.74	-111.95	-106.74	-104.61
15010	-111.17	-111.67	-111.89	-106.68	-104.55
15020	-111.11	-111.61	-111.83	-106.63	-104.5
15030	-111.04	-111.54	-111.75	-106.57	-104.44
15040	-110.97	-111.47	-111.68	-106.51	-104.39
15050	-110.9	-111.4	-111.61	-106.45	-104.33
15060	-110.83	-111.34	-111.55	-106.39	-104.27
15070	-110.76	-111.27	-111.48	-106.33	-104.21
15080	-110.69	-111.2	-111.4	-106.27	-104.15
15090	-110.62	-111.13	-111.33	-106.21	-104.09
15100	-110.54	-111.06	-111.26	-106.16	-104.04
15110	-110.48	-110.99	-111.19	-106.1	-103.97
15120	-110.4	-110.92	-111.11	-106.03	-103.91
15130	-110.33	-110.85	-111.05	-105.98	-103.86
15140	-110.27	-110.79	-110.98	-105.93	-103.81
15150	-110.2	-110.72	-110.92	-105.86	-103.75
15160	-110.14	-110.67	-110.86	-105.81	-103.7
15170	-110.07	-110.6	-110.79	-105.75	-103.64
15180	-110	-110.53	-110.72	-105.7	-103.59
15190	-109.94	-110.47	-110.66	-105.65	-103.54
15200	-109.87	-110.4	-110.59	-105.59	-103.49
15210	-109.81	-110.34	-110.53	-105.53	-103.43
15220	-109.75	-110.28	-110.46	-105.49	-103.38
15230	-109.68	-110.21	-110.39	-105.43	-103.33
15240	-109.6	-110.14	-110.33	-105.37	-103.27
15250	-109.55	-110.08	-110.27	-105.32	-103.23
15260	-109.48	-110.01	-110.21	-105.27	-103.18
15270	-109.42	-109.95	-110.15	-105.22	-103.13
15280	-109.36	-109.89	-110.09	-105.17	-103.09
15290	-109.3	-109.83	-110.03	-105.11	-103.03
15300	-109.24	-109.76	-109.97	-105.06	-102.98
15310	-109.18	-109.71	-109.92	-105.01	-102.94
15320	-109.12	-109.65	-109.87	-104.95	-102.88
15330	-109.05	-109.58	-109.8	-104.89	-102.82
15340	-108.99	-109.52	-109.75	-104.84	-102.77
15350	-108.94	-109.46	-109.7	-104.78	-102.72
15360	-108.88	-109.41	-109.64	-104.73	-102.67
15370	-108.82	-109.34	-109.59	-104.67	-102.62
15380	-108.76	-109.28	-109.53	-104.62	-102.56
15390	-108.71	-109.23	-109.48	-104.57	-102.51
15400	-108.65	-109.16	-109.42	-104.51	-102.45
15410	-108.6	-109.11	-109.37	-104.45	-102.4
15420	-108.55	-109.06	-109.33	-104.41	-102.36
15430	-108.5	-109	-109.28	-104.36	-102.3
15440	-108.44	-108.94	-109.21	-104.29	-102.24
15450	-108.39	-108.88	-109.16	-104.24	-102.18
15460	-108.34	-108.83	-109.11	-104.19	-102.14
15470	-108.28	-108.77	-109.05	-104.12	-102.07
15480	-108.23	-108.72	-108.99	-104.07	-102.02
15490	-108.18	-108.66	-108.94	-104.02	-101.96
15500	-108.13	-108.61	-108.88	-103.96	-101.91
15510	-108.07	-108.55	-108.82	-103.91	-101.85
15520	-108.02	-108.5	-108.77	-103.86	-101.8
15530	-107.96	-108.44	-108.71	-103.8	-101.75
15540	-107.91	-108.38	-108.65	-103.75	-101.69
15550	-107.85	-108.32	-108.59	-103.69	-101.63
15560	-107.79	-108.26	-108.53	-103.63	-101.58
15570	-107.74	-108.21	-108.47	-103.59	-101.53
15580	-107.69	-108.16	-108.42	-103.53	-101.48
15590	-107.63	-108.1	-108.37	-103.48	-101.42
15600	-107.58	-108.05	-108.33	-103.43	-101.38
15610	-107.52	-107.99	-108.28	-103.37	-101.32
15620	-107.46	-107.93	-108.23	-103.32	-101.27
15630	-107.42	-107.89	-108.18	-103.28	-101.23
15640	-107.38	-107.85	-108.15	-103.24	-101.19
15650	-107.33	-107.81	-108.1	-103.19	-101.15
15660	-107.27	-107.75	-108.04	-103.14	-101.09
15670	-107.22	-107.7	-107.99	-103.08	-101.04
15680	-107.17	-107.65	-107.94	-103.04	-101
15690	-107.13	-107.61	-107.91	-103	-100.96
15700	-107.08	-107.56	-107.85	-102.95	-100.92
15710	-107.02	-107.5	-107.78	-102.9	-100.86
15720	-106.97	-107.44	-107.72	-102.84	-100.81
15730	-106.91	-107.4	-107.67	-102.79	-100.76
15740	-106.86	-107.34	-107.61	-102.74	-100.71
15750	-106.81	-107.29	-107.56	-102.69	-100.66
15760	-106.76	-107.23	-107.5	-102.64	-100.61
15770	-106.7	-107.18	-107.43	-102.58	-100.55
15780	-106.65	-107.12	-107.37	-102.53	-100.51
15790	-106.59	-107.07	-107.31	-102.48	-100.46
15800	-106.54	-107.01	-107.26	-102.43	-100.41
15810	-106.49	-106.97	-107.21	-102.39	-100.37
15820	-106.43	-106.91	-107.15	-102.33	-100.33
15830	-106.38	-106.86	-107.1	-102.29	-100.29
15840	-106.32	-106.8	-107.04	-102.24	-100.24
15850	-106.27	-106.74	-106.98	-102.19	-100.19
15860	-106.21	-106.69	-106.92	-102.13	-100.14
15870	-106.15	-106.63	-106.86	-102.08	-100.1
15880	-106.09	-106.58	-106.81	-102.04	-100.06
15890	-106.04	-106.52	-106.75	-101.99	-100.01
15900	-105.98	-106.47	-106.7	-101.94	-99.97
15910	-105.92	-106.42	-106.65	-101.89	-99.93
15920	-105.87	-106.37	-106.6	-101.85	-99.9
15930	-105.81	-106.31	-106.54	-101.8	-99.85
15940	-105.76	-106.26	-106.49	-101.75	-99.81
15950	-105.7	-106.2	-106.44	-101.7	-99.77
15960	-105.65	-106.15	-106.39	-101.65	-99.73
15970	-105.59	-106.09	-106.34	-101.6	-99.69
15980	-105.53	-106.03	-106.28	-101.55	-99.65
15990	-105.47	-105.97	-106.23	-101.5	-99.6
16000	-105.42	-105.92	-106.19	-101.46	-99.57
16010	-105.37	-105.87	-106.13	-101.41	-99.52
16020	-105.32	-105.82	-106.08	-101.36	-99.48
16030	-105.27	-105.76	-106.03	-101.31	-99.44
16040	-105.22	-105.71	-105.98	-101.26	-99.4
16050	-105.16	-105.65	-105.93	-101.21	-99.35
16060	-105.11	-105.6	-105.89	-101.16	-99.31
16070	-105.06	-105.55	-105.84	-101.11	-99.27
16080	-105.01	-105.49	-105.79	-101.06	-99.22
16090	-104.96	-105.45	-105.74	-101.02	-99.18
16100	-104.91	-105.39	-105.7	-100.97	-99.13
16110	-104.86	-105.34	-105.64	-100.91	-99.08
16120	-104.81	-105.29	-105.59	-100.86	-99.04
16130	-104.77	-105.24	-105.55	-100.82	-99
16140	-104.72	-105.19	-105.49	-100.77	-98.95
16150	-104.67	-105.15	-105.44	-100.72	-98.91
16160	-104.62	-105.09	-105.39	-100.67	-98.86
16170	-104.56	-105.04	-105.34	-100.62	-98.82
16180	-104.52	-104.99	-105.29	-100.58	-98.77
16190	-104.47	-104.95	-105.24	-100.54	-98.74
16200	-104.42	-104.9	-105.18	-100.49	-98.69
16210	-104.37	-104.84	-105.13	-100.44	-98.65
16220	-104.32	-104.79	-105.08	-100.39	-98.6
16230	-104.26	-104.74	-105.02	-100.35	-98.56
16240	-104.21	-104.69	-104.98	-100.3	-98.52
16250	-104.16	-104.64	-104.93	-100.26	-98.48
16260	-104.1	-104.58	-104.88	-100.21	-98.43
16270	-104.05	-104.53	-104.83	-100.16	-98.4
16280	-104	-104.49	-104.79	-100.12	-98.36
16290	-103.95	-104.44	-104.74	-100.08	-98.32
16300	-103.89	-104.39	-104.7	-100.03	-98.27
16310	-103.84	-104.34	-104.64	-99.98	-98.23
16320	-103.78	-104.28	-104.58	-99.93	-98.18
16330	-103.73	-104.23	-104.54	-99.89	-98.14
16340	-103.67	-104.18	-104.48	-99.84	-98.09
16350	-103.63	-104.13	-104.44	-99.8	-98.05
16360	-103.59	-104.09	-104.39	-99.75	-98.01
16370	-103.54	-104.04	-104.33	-99.71	-97.97
16380	-103.48	-103.98	-104.28	-99.66	-97.92
16390	-103.43	-103.92	-104.23	-99.61	-97.88
16400	-103.39	-103.88	-104.18	-99.57	-97.83
16410	-103.34	-103.83	-104.12	-99.53	-97.79
16420	-103.3	-103.79	-104.08	-99.49	-97.76
16430	-103.25	-103.74	-104.03	-99.45	-97.72
16440	-103.21	-103.7	-103.99	-99.41	-97.69
16450	-103.16	-103.65	-103.94	-99.37	-97.65
16460	-103.12	-103.6	-103.89	-99.32	-97.6
16470	-103.08	-103.55	-103.83	-99.27	-97.56
16480	-103.03	-103.5	-103.78	-99.23	-97.51
16490	-102.98	-103.46	-103.73	-99.18	-97.47
16500	-102.94	-103.42	-103.69	-99.15	-97.44
16510	-102.89	-103.37	-103.64	-99.11	-97.39
16520	-102.84	-103.32	-103.58	-99.06	-97.36
16530	-102.8	-103.27	-103.54	-99.02	-97.31
16540	-102.76	-103.23	-103.5	-98.98	-97.28
16550	-102.72	-103.19	-103.45	-98.94	-97.24
16560	-102.67	-103.14	-103.4	-98.9	-97.2
16570	-102.62	-103.09	-103.35	-98.86	-97.16
16580	-102.57	-103.04	-103.31	-98.82	-97.12
16590	-102.53	-103.01	-103.26	-98.78	-97.09
16600	-102.48	-102.96	-103.22	-98.74	-97.05
16610	-102.44	-102.92	-103.17	-98.71	-97.02
16620	-102.39	-102.87	-103.13	-98.66	-96.97
16630	-102.35	-102.82	-103.08	-98.62	-96.93
16640	-102.3	-102.77	-103.04	-98.58	-96.89
16650	-102.25	-102.72	-102.99	-98.54	-96.86
16660	-102.2	-102.67	-102.95	-98.49	-96.81
16670	-102.15	-102.62	-102.9	-98.45	-96.77
16680	-102.12	-102.6	-102.85	-98.41	-96.72
16690	-101.97	-102.68	-102.67	-98.32	-96.68
16700	-102.63	-102.58	-102.41	-98.23	-96.64
16710	-101.81	-102.5	-102.37	-98.19	-96.55
16720	-101.75	-102.36	-102.28	-98.17	-96.36
16730	-101.69	-102.21	-102.19	-98.13	-96.11
16740	-101.67	-102.17	-102.11	-98.06	-95.84
16750	-101.62	-102.07	-102.07	-98	-95.57
16760	-101.54	-101.98	-102.02	-97.93	-95.32
16770	-101.5	-101.92	-101.93	-97.83	-95.03
16780	-101.44	-101.84	-101.85	-97.74	-94.73
16790	-101.38	-101.77	-101.83	-97.64	-94.35
16800	-101.32	-101.72	-101.78	-97.51	-94.01
16810	-101.25	-101.62	-101.7	-97.37	-93.73
16820	-101.19	-101.53	-101.61	-97.22	-93.45
16830	-101.13	-101.42	-101.51	-97.08	-93.23
16840	-101.03	-101.33	-101.39	-96.92	-93.02
16850	-100.9	-101.23	-101.26	-96.75	-92.82
16860	-100.78	-101.14	-101.14	-96.6	-92.65
16870	-100.66	-101.04	-101	-96.44	-92.47
16880	-100.54	-100.92	-100.86	-96.28	-92.29
16890	-100.41	-100.81	-100.71	-96.12	-92.12
16900	-100.27	-100.69	-100.55	-95.96	-91.96
16910	-100.14	-100.59	-100.42	-95.83	-91.82
16920	-100	-100.45	-100.27	-95.68	-91.66
16930	-99.85	-100.31	-100.13	-95.53	-91.5
16940	-99.71	-100.17	-99.98	-95.39	-91.36
16950	-99.57	-100.03	-99.83	-95.24	-91.22
16960	-99.42	-99.9	-99.68	-95.11	-91.08
16970	-99.29	-99.76	-99.54	-94.98	-90.95
16980	-99.16	-99.63	-99.4	-94.86	-90.82
16990	-99.01	-99.49	-99.25	-94.72	-90.69
17000	-98.87	-99.34	-99.09	-94.59	-90.56
17010	-98.73	-99.23	-98.97	-94.48	-90.46
17020	-98.59	-99.08	-98.83	-94.35	-90.33
17030	-98.46	-98.94	-98.7	-94.23	-90.22
17040	-98.32	-98.83	-98.56	-94.11	-90.11
17050	-98.18	-98.7	-98.41	-93.98	-89.99
17060	-98.05	-98.57	-98.27	-93.85	-89.88
17070	-97.92	-98.44	-98.13	-93.74	-89.78
17080	-97.79	-98.29	-97.98	-93.63	-89.68
17090	-97.65	-98.16	-97.84	-93.52	-89.59
17100	-97.53	-98.03	-97.71	-93.41	-89.5
17110	-97.38	-97.89	-97.57	-93.29	-89.4
17120	-97.24	-97.74	-97.45	-93.18	-89.31
17130	-97.11	-97.59	-97.32	-93.07	-89.22
17140	-96.98	-97.46	-97.16	-92.97	-89.13
17150	-96.86	-97.34	-97.03	-92.87	-89.05
17160	-96.73	-97.21	-96.89	-92.76	-88.96
17170	-96.63	-97.09	-96.78	-92.67	-88.88
17180	-96.5	-96.96	-96.66	-92.56	-88.79
17190	-96.38	-96.83	-96.53	-92.46	-88.7
17200	-96.28	-96.71	-96.4	-92.37	-88.63
17210	-96.16	-96.58	-96.28	-92.27	-88.54
17220	-96.05	-96.46	-96.18	-92.18	-88.47
17230	-95.93	-96.34	-96.05	-92.09	-88.39
17240	-95.81	-96.21	-95.93	-91.99	-88.31
17250	-95.68	-96.07	-95.81	-91.89	-88.23
17260	-95.55	-95.94	-95.69	-91.8	-88.15
17270	-95.44	-95.82	-95.55	-91.71	-88.07
17280	-95.33	-95.7	-95.43	-91.62	-88
17290	-95.21	-95.56	-95.3	-91.53	-87.92
17300	-95.1	-95.45	-95.18	-91.43	-87.84
17310	-94.98	-95.34	-95.08	-91.35	-87.77
17320	-94.87	-95.21	-94.96	-91.25	-87.68
17330	-94.76	-95.08	-94.86	-91.16	-87.6
17340	-94.66	-94.98	-94.76	-91.07	-87.54
17350	-94.56	-94.88	-94.65	-90.98	-87.46
17360	-94.46	-94.77	-94.52	-90.88	-87.38
17370	-94.36	-94.66	-94.39	-90.79	-87.31
17380	-94.26	-94.55	-94.28	-90.69	-87.23
17390	-94.15	-94.44	-94.16	-90.59	-87.14
17400	-94.06	-94.33	-94.04	-90.51	-87.06
17410	-93.96	-94.22	-93.92	-90.41	-86.99
17420	-93.86	-94.12	-93.82	-90.32	-86.91
17430	-93.76	-94.02	-93.72	-90.23	-86.84
17440	-93.67	-93.91	-93.62	-90.15	-86.77
17450	-93.56	-93.79	-93.5	-90.04	-86.68
17460	-93.45	-93.69	-93.39	-89.97	-86.61
17470	-93.33	-93.55	-93.28	-89.87	-86.53
17480	-93.22	-93.44	-93.19	-89.78	-86.45
17490	-93.11	-93.34	-93.08	-89.69	-86.37
17500	-93.01	-93.23	-92.98	-89.6	-86.29
17510	-92.9	-93.12	-92.89	-89.52	-86.23
17520	-92.79	-93.03	-92.8	-89.44	-86.16
17530	-92.68	-92.91	-92.69	-89.36	-86.09
17540	-92.56	-92.8	-92.58	-89.27	-86.02
17550	-92.46	-92.69	-92.5	-89.2	-85.96
17560	-92.36	-92.59	-92.42	-89.12	-85.89
17570	-92.23	-92.47	-92.31	-89.03	-85.82
17580	-92.12	-92.36	-92.21	-88.95	-85.75
17590	-92.01	-92.25	-92.1	-88.87	-85.68
17600	-91.9	-92.14	-92.01	-88.79	-85.62
17610	-91.79	-92.03	-91.91	-88.71	-85.55
17620	-91.66	-91.91	-91.8	-88.63	-85.47
17630	-91.56	-91.8	-91.71	-88.55	-85.41
17640	-91.45	-91.69	-91.61	-88.48	-85.35
17650	-91.36	-91.6	-91.53	-88.4	-85.28
17660	-91.28	-91.51	-91.44	-88.33	-85.22
17670	-91.18	-91.4	-91.33	-88.24	-85.14
17680	-91.09	-91.32	-91.25	-88.17	-85.07
17690	-91	-91.23	-91.15	-88.09	-85
17700	-90.91	-91.14	-91.08	-88.02	-84.95
17710	-90.82	-91.03	-91	-87.94	-84.88
17720	-90.72	-90.93	-90.91	-87.86	-84.81
17730	-90.61	-90.84	-90.81	-87.78	-84.74
17740	-90.52	-90.74	-90.71	-87.72	-84.68
17750	-90.42	-90.66	-90.63	-87.64	-84.61
17760	-90.35	-90.56	-90.54	-87.57	-84.55
17770	-90.25	-90.46	-90.44	-87.49	-84.48
17780	-90.17	-90.38	-90.34	-87.42	-84.41
17790	-90.07	-90.28	-90.25	-87.33	-84.34
17800	-89.99	-90.21	-90.16	-87.25	-84.26
17810	-89.91	-90.12	-90.08	-87.18	-84.19
17820	-89.84	-90.05	-90	-87.11	-84.13
17830	-89.76	-89.97	-89.92	-87.04	-84.07
17840	-89.67	-89.87	-89.83	-86.96	-84
17850	-89.58	-89.78	-89.74	-86.88	-83.93
17860	-89.5	-89.69	-89.66	-86.79	-83.85
17870	-89.42	-89.62	-89.59	-86.73	-83.79
17880	-89.34	-89.52	-89.5	-86.64	-83.72
17890	-89.26	-89.46	-89.43	-86.58	-83.66
17900	-89.17	-89.37	-89.35	-86.51	-83.61
17910	-89.09	-89.28	-89.28	-86.44	-83.55
17920	-89	-89.19	-89.19	-86.37	-83.48
17930	-88.9	-89.1	-89.12	-86.3	-83.43
17940	-88.81	-89.01	-89.06	-86.23	-83.36
17950	-88.72	-88.92	-88.98	-86.16	-83.3
17960	-88.62	-88.82	-88.9	-86.08	-83.23
17970	-88.54	-88.74	-88.83	-86	-83.16
17980	-88.46	-88.68	-88.77	-85.94	-83.1
17990	-88.38	-88.6	-88.71	-85.86	-83.04
18000	-88.31	-88.53	-88.62	-85.8	-82.97
18010	-88.24	-88.47	-88.53	-85.72	-82.91
18020	-88.17	-88.41	-88.45	-85.65	-82.85
18030	-88.1	-88.34	-88.38	-85.58	-82.78
18040	-88.03	-88.26	-88.31	-85.51	-82.72
18050	-87.95	-88.17	-88.23	-85.43	-82.65
18060	-87.88	-88.1	-88.15	-85.36	-82.58
18070	-87.81	-88.03	-88.07	-85.28	-82.51
18080	-87.72	-87.95	-87.99	-85.21	-82.44
18090	-87.66	-87.88	-87.91	-85.14	-82.38
18100	-87.59	-87.81	-87.82	-85.06	-82.31
18110	-87.52	-87.75	-87.76	-85	-82.25
18120	-87.44	-87.66	-87.68	-84.93	-82.18
18130	-87.36	-87.59	-87.62	-84.86	-82.12
18140	-87.28	-87.5	-87.54	-84.79	-82.06
18150	-87.2	-87.42	-87.45	-84.71	-81.98
18160	-87.12	-87.35	-87.36	-84.65	-81.92
18170	-87.06	-87.28	-87.29	-84.58	-81.86
18180	-86.99	-87.19	-87.21	-84.51	-81.79
18190	-86.92	-87.12	-87.11	-84.43	-81.73
18200	-86.85	-87.05	-87.03	-84.36	-81.66
18210	-86.79	-86.97	-86.96	-84.29	-81.59
18220	-86.73	-86.89	-86.89	-84.22	-81.53
18230	-86.65	-86.81	-86.8	-84.15	-81.47
18240	-86.57	-86.73	-86.7	-84.07	-81.38
18250	-86.49	-86.66	-86.62	-84	-81.32
18260	-86.44	-86.6	-86.56	-83.93	-81.26
18270	-86.37	-86.52	-86.48	-83.86	-81.19
18280	-86.3	-86.44	-86.38	-83.78	-81.12
18290	-86.23	-86.37	-86.29	-83.71	-81.05
18300	-86.16	-86.3	-86.22	-83.65	-80.98
18310	-86.09	-86.23	-86.15	-83.57	-80.91
18320	-86.02	-86.15	-86.06	-83.49	-80.84
18330	-85.95	-86.08	-85.99	-83.42	-80.77
18340	-85.88	-86.01	-85.9	-83.35	-80.7
18350	-85.8	-85.93	-85.82	-83.29	-80.64
18360	-85.73	-85.84	-85.75	-83.23	-80.58
18370	-85.65	-85.74	-85.67	-83.16	-80.51
18380	-85.58	-85.66	-85.6	-83.08	-80.45
18390	-85.5	-85.58	-85.52	-83.02	-80.39
18400	-85.44	-85.52	-85.47	-82.96	-80.34
18410	-85.35	-85.43	-85.38	-82.89	-80.27
18420	-85.27	-85.35	-85.3	-82.82	-80.19
18430	-85.2	-85.28	-85.23	-82.75	-80.13
18440	-85.12	-85.21	-85.14	-82.68	-80.06
18450	-85.06	-85.14	-85.08	-82.61	-79.99
18460	-85	-85.07	-85.02	-82.54	-79.93
18470	-84.92	-84.99	-84.93	-82.47	-79.86
18480	-84.85	-84.93	-84.86	-82.4	-79.8
18490	-84.78	-84.87	-84.79	-82.34	-79.74
18500	-84.71	-84.79	-84.73	-82.27	-79.68
18510	-84.64	-84.71	-84.67	-82.2	-79.62
18520	-84.56	-84.63	-84.6	-82.13	-79.55
18530	-84.48	-84.55	-84.53	-82.05	-79.49
18540	-84.41	-84.48	-84.46	-81.98	-79.43
18550	-84.36	-84.43	-84.4	-81.92	-79.37
18560	-84.29	-84.37	-84.32	-81.85	-79.31
18570	-84.22	-84.31	-84.28	-81.79	-79.26
18580	-84.16	-84.23	-84.21	-81.72	-79.2
18590	-84.09	-84.17	-84.14	-81.64	-79.14
18600	-84.03	-84.1	-84.08	-81.58	-79.08
18610	-83.96	-84.03	-84.02	-81.52	-79.02
18620	-83.88	-83.94	-83.93	-81.44	-78.96
18630	-83.81	-83.87	-83.87	-81.38	-78.9
18640	-83.75	-83.81	-83.78	-81.31	-78.84
18650	-83.67	-83.74	-83.7	-81.24	-78.78
18660	-83.62	-83.68	-83.63	-81.17	-78.72
18670	-83.54	-83.61	-83.55	-81.11	-78.66
18680	-83.47	-83.53	-83.48	-81.04	-78.6
18690	-83.4	-83.45	-83.41	-80.98	-78.54
18700	-83.33	-83.38	-83.34	-80.92	-78.49
18710	-83.25	-83.3	-83.28	-80.85	-78.42
18720	-83.17	-83.23	-83.21	-80.79	-78.37
18730	-83.1	-83.14	-83.14	-80.73	-78.31
18740	-83.03	-83.07	-83.06	-80.66	-78.25
18750	-82.95	-83.01	-82.99	-80.6	-78.2
18760	-82.89	-82.94	-82.93	-80.54	-78.15
18770	-82.81	-82.84	-82.86	-80.47	-78.09
18780	-82.73	-82.76	-82.8	-80.41	-78.03
18790	-82.65	-82.68	-82.73	-80.35	-77.98
18800	-82.58	-82.6	-82.64	-80.28	-77.92
18810	-82.51	-82.54	-82.57	-80.22	-77.87
18820	-82.44	-82.48	-82.51	-80.17	-77.82
18830	-82.36	-82.39	-82.43	-80.1	-77.76
18840	-82.29	-82.32	-82.37	-80.04	-77.71
18850	-82.22	-82.26	-82.3	-79.97	-77.65
18860	-82.14	-82.18	-82.24	-79.91	-77.6
18870	-82.07	-82.1	-82.18	-79.85	-77.53
18880	-82	-82.04	-82.11	-79.79	-77.48
18890	-81.94	-81.98	-82.04	-79.73	-77.42
18900	-81.87	-81.91	-81.96	-79.66	-77.36
18910	-81.82	-81.85	-81.89	-79.6	-77.31
18920	-81.76	-81.79	-81.84	-79.54	-77.24
18930	-81.69	-81.73	-81.77	-79.47	-77.18
18940	-81.64	-81.66	-81.7	-79.41	-77.12
18950	-81.58	-81.6	-81.64	-79.35	-77.07
18960	-81.51	-81.53	-81.58	-79.29	-77.01
18970	-81.44	-81.46	-81.51	-79.23	-76.95
18980	-81.38	-81.41	-81.42	-79.17	-76.9
18990	-81.31	-81.34	-81.34	-79.1	-76.84
19000	-81.25	-81.27	-81.27	-79.05	-76.79
19010	-81.19	-81.2	-81.21	-78.99	-76.74
19020	-81.12	-81.14	-81.15	-78.94	-76.69
19030	-81.04	-81.07	-81.1	-78.88	-76.64
19040	-80.96	-80.97	-81.02	-78.82	-76.58
19050	-80.9	-80.91	-80.95	-78.76	-76.52
19060	-80.84	-80.86	-80.9	-78.7	-76.48
19070	-80.76	-80.78	-80.83	-78.64	-76.42
19080	-80.68	-80.69	-80.77	-78.58	-76.37
19090	-80.62	-80.63	-80.71	-78.52	-76.31
19100	-80.55	-80.58	-80.65	-78.46	-76.26
19110	-80.49	-80.52	-80.59	-78.41	-76.22
19120	-80.42	-80.44	-80.54	-78.35	-76.16
19130	-80.35	-80.39	-80.47	-78.29	-76.1
19140	-80.29	-80.32	-80.4	-78.23	-76.04
19150	-80.23	-80.25	-80.35	-78.16	-75.99
19160	-80.16	-80.19	-80.29	-78.11	-75.93
19170	-80.09	-80.13	-80.23	-78.05	-75.88
19180	-80.04	-80.06	-80.18	-78	-75.84
19190	-79.97	-79.98	-80.14	-77.94	-75.78
19200	-79.89	-79.91	-80.07	-77.88	-75.72
19210	-79.83	-79.85	-80.02	-77.83	-75.67
19220	-79.77	-79.79	-79.97	-77.77	-75.62
19230	-79.69	-79.74	-79.91	-77.72	-75.57
19240	-79.63	-79.69	-79.85	-77.66	-75.52
19250	-79.56	-79.62	-79.78	-77.6	-75.46
19260	-79.51	-79.55	-79.73	-77.54	-75.4
19270	-79.46	-79.5	-79.67	-77.48	-75.35
19280	-79.4	-79.45	-79.61	-77.42	-75.3
19290	-79.34	-79.39	-79.55	-77.36	-75.24
19300	-79.27	-79.31	-79.48	-77.3	-75.18
19310	-79.21	-79.25	-79.41	-77.24	-75.12
19320	-79.15	-79.2	-79.33	-77.18	-75.07
19330	-79.09	-79.15	-79.27	-77.13	-75.02
19340	-79.03	-79.08	-79.22	-77.07	-74.96
19350	-78.95	-79.02	-79.16	-77.01	-74.9
19360	-78.91	-78.96	-79.11	-76.96	-74.85
19370	-78.85	-78.89	-79.05	-76.91	-74.8
19380	-78.79	-78.83	-78.99	-76.85	-74.74
19390	-78.73	-78.77	-78.92	-76.79	-74.68
19400	-78.67	-78.71	-78.87	-76.73	-74.63
19410	-78.61	-78.66	-78.81	-76.68	-74.58
19420	-78.54	-78.59	-78.75	-76.63	-74.53
19430	-78.47	-78.53	-78.69	-76.57	-74.47
19440	-78.39	-78.45	-78.62	-76.52	-74.42
19450	-78.31	-78.38	-78.55	-76.46	-74.36
19460	-78.24	-78.31	-78.47	-76.41	-74.32
19470	-78.18	-78.24	-78.41	-76.35	-74.26
19480	-78.1	-78.16	-78.34	-76.29	-74.2
19490	-78.04	-78.11	-78.27	-76.24	-74.16
19500	-77.99	-78.05	-78.21	-76.19	-74.11
19510	-77.93	-78	-78.14	-76.13	-74.05
19520	-77.86	-77.92	-78.06	-76.07	-74
19530	-77.79	-77.84	-77.98	-76.02	-73.94
19540	-77.73	-77.77	-77.91	-75.95	-73.88
19550	-77.67	-77.7	-77.84	-75.89	-73.82
19560	-77.6	-77.65	-77.79	-75.84	-73.76
19570	-77.54	-77.59	-77.74	-75.79	-73.72
19580	-77.49	-77.54	-77.68	-75.75	-73.67
19590	-77.43	-77.49	-77.61	-75.69	-73.61
19600	-77.37	-77.43	-77.57	-75.64	-73.56
19610	-77.3	-77.36	-77.52	-75.58	-73.51
19620	-77.24	-77.28	-77.45	-75.51	-73.45
19630	-77.17	-77.21	-77.39	-75.46	-73.4
19640	-77.11	-77.15	-77.33	-75.41	-73.35
19650	-77.03	-77.07	-77.27	-75.34	-73.29
19660	-76.96	-77	-77.2	-75.28	-73.23
19670	-76.91	-76.94	-77.14	-75.23	-73.18
19680	-76.85	-76.88	-77.1	-75.17	-73.12
19690	-76.8	-76.85	-77.03	-75.12	-73.07
19700	-76.76	-76.8	-76.98	-75.07	-73.03
19710	-76.7	-76.73	-76.92	-75.01	-72.98
19720	-76.64	-76.67	-76.87	-74.96	-72.92
19730	-76.58	-76.61	-76.8	-74.9	-72.87
19740	-76.53	-76.56	-76.76	-74.85	-72.82
19750	-76.48	-76.52	-76.7	-74.79	-72.77
19760	-76.43	-76.45	-76.63	-74.73	-72.71
19770	-76.37	-76.4	-76.57	-74.68	-72.66
19780	-76.29	-76.34	-76.51	-74.62	-72.61
19790	-76.21	-76.26	-76.44	-74.57	-72.56
19800	-76.14	-76.18	-76.38	-74.51	-72.51
19810	-76.08	-76.12	-76.34	-74.45	-72.45
19820	-76.03	-76.08	-76.29	-74.41	-72.41
19830	-75.97	-76	-76.22	-74.35	-72.36
19840	-75.91	-75.95	-76.17	-74.29	-72.3
19850	-75.85	-75.91	-76.14	-74.24	-72.25
19860	-75.81	-75.87	-76.1	-74.19	-72.2
19870	-75.76	-75.81	-76.04	-74.14	-72.15
19880	-75.71	-75.75	-75.99	-74.09	-72.1
19890	-75.67	-75.71	-75.95	-74.04	-72.06
19900	-75.61	-75.65	-75.89	-73.99	-72.01
19910	-75.55	-75.6	-75.83	-73.94	-71.96
19920	-75.49	-75.55	-75.76	-73.88	-71.9
19930	-75.42	-75.49	-75.7	-73.83	-71.86
19940	-75.37	-75.42	-75.65	-73.77	-71.81
19950	-75.3	-75.35	-75.6	-73.72	-71.76
19960	-75.26	-75.31	-75.55	-73.68	-71.72
19970	-75.2	-75.24	-75.49	-73.63	-71.67
[truncated: 1,038 more rows]

## Sheet: Figure 3
Figure 3
Sample	Viability	Cell Count	Viable cell Number
4C Test 1	59.0101	6.30818	3.72246
4C Test 2	61.0157	6.52258	3.9798
4C Test 3	75.6584	8.08788	6.11916
4C Test 4	73.17	7.82187	5.72326
4C Test 5	65.3376	6.98459	4.56356
-10C Test 1	73.6662	9.86391	7.26637
-10C Test 2	69.3298	9.28327	6.43607
-10C Test 3	68.2606	9.1401	6.23908
-10C Test 4	68.4193	9.16134	6.26812
-10C Test 5	80.0073	10.713	8.57115
-40C Test 1	77.0924	10.0606	7.75593
-40C Test 2	72.6629	9.48251	6.89027
-40C Test 3	69.079	9.0148	6.22733
-40C Test 4	78.956	10.3038	8.13544
-40C Test 5	73.0625	9.53466	6.96626
-80C Test 1	77.9158	9.47456	7.38218
-80C Test 2	76.5757	9.3116	7.13042
-80C Test 3	72.1803	8.77712	6.33535
-80C Test 4	82.2797	10.0052	8.23226
-80C Test 5	81.1491	9.86773	8.00757

## Sheet: Figure 4
Sample	Viability	Viable Cell Number
1st quintile 1	84.7865	8.52104
1st quintile 2	79.0416	7.94368
1st quintile 3	81.1953	8.16013
1st quintile 4	75.596	7.5974
1st quintile 5	82.5645	8.29773
2nd quintile 1	89.6869	11.1122
2nd quintile 2	83.2371	9.06452
2nd quintile 3	89.5078	8.40478
2nd quintile 4	85.0674	9.26384
2nd quintile 5	90.1511	9.81745
3rd quintile 1	80.7227	8.46781
3rd quintile 2	85.4536	8.96409
3rd quintile 3	84.9942	8.91589
3rd quintile 4	83.6223	8.77198
3rd quintile 5	75.9824	7.97055
4th quintile 1	79.2953	8.81763
4th quintile 2	77.1633	8.58056
4th quintile 3	72.284	8.03798
4th quintile 4	81.9755	9.11568
4th quintile 5	68.6963	7.63903
5th quintile 1	81.7674	8.24216
5th quintile 2	74.694	7.52915
5th quintile 3	78.9668	7.95985
5th quintile 4	67.294	6.78323
5th quintile 5	82.0303	8.26865

## Sheet: Figure 5
Top of Figure						Bottom of Figure (SPD and Cryovials)
	Viability	Cell Counts	Viable Cell Number				Viability	Cell Counts	Viable Cell Number
6h 1	50.3159	22.2957	11.2183			24h SPD 1	79.664	22.9714	18.3
6h 2	49.0401	18.4337	9.03992			24h SPD 2	86.6902	20.9195	18.1352
6h 3	55.9244	19.1103	10.6873			24h SPD 3	83.3462	20.6436	17.2056
6h 4	44.8705	19.9	8.92924			24h SPD 4	79.7519	25.7006	20.4968
6h 5	49.5017	18.2653	9.04165			24h SPD 5	90.2597	22.3308	20.1557
12h 1	42.0626	16.5517	6.96209			24h CV 1	86.6883	20.6304	17.8841
12h 2	32.001	15.6032	4.99318			24h CV 2	77.3327	17.0902	13.2163
12h 3	44.1464	14.6749	6.47845			24h CV 3	82.5202	19.6119	16.1838
12h 4	41.3897	15.7937	6.53695			24h CV 4	84.2651	16.5615	13.9556
12h 5	44.8309	16.7308	7.50055			24h CV 5	86.0722	18.6667	16.0668
24h 1	58.1781	15.9541	9.28177			48h SDP 1	93.5099	37.2973	34.8767
24h 2	61.2707	14.63	8.9639			48h SDP 2	91.6087	32.1862	29.4854
24h 3	65.6214	14.0798	9.23933			48h SDP 3	75.9689	31.9917	24.3037
24h 4	72.6447	14.1228	10.2595			48h SDP 4	91.7773	30.8571	28.3199
24h 5	61.9688	15.4327	9.56345			48h SDP 5	73.195	28.8462	21.114
48h 1	52.0599	19.3966	10.0978			48h CV 1	68.1662	27.1123	18.4814
48h 2	65.4264	21.6279	14.1504			48h CV 2	63.6973	30	19.1092
48h 3	52.8157	20.1527	10.6438			48h CV 3	73.5503	29.7826	21.9052
48h 4	67.5351	20.1563	13.6125			48h CV 4	58.2141	31.3907	18.2738
48h 5	68.5335	23.5537	16.1422			48h CV 5	47.3015	29.8529	14.1209
72h 1	92.7181	32.069	29.7337			72h SDP 1	94.7207	59.4802	56.3401
72h 2	88.5627	35.1479	31.1279			72h SDP 2	94.8497	49.7895	47.2252
72h 3	93.8115	32.6706	30.6488			72h SDP 3	96.1619	49.7917	47.8806
72h 4	91.975	34.2596	31.5103			72h SDP 4	97.5567	47.8864	46.7164
72h 5	88.4829	35.7112	31.5983			72h SDP 5	97.8488	55.8696	54.6677
96h 1	98.9907	52.9959	52.461			72h CV 1	94.3302	49.3929	46.5924
96h 2	96.1458	67.3757	64.7789			72h CV 2	99.2468	34.125	33.868
96h 3	98.3758	56.9186	55.9941			72h CV 3	96.7718	35.7261	34.5728
96h 4	98.1623	52.2031	51.2438			72h CV 4	98.2446	36.2416	35.6054
96h 5	99.5773	54.5791	54.3483			72h CV 5	92.7878	49.75	46.1619
120h 1	99.5873	53.1203	52.9011
120h 2	99.8624	77.5267	77.42
120h 3	99.8862	61.8379	61.7676
120h 4	99.9105	57.4238	57.3724
120h 5	99.9253	52.5917	52.5524

## Sheet: Figure 6
Sample	Timepoint (h)	Sample 1	Sample 2	Sample 3	Sample 4	Sample 5
cv	6	13.33	12.1	11.99	11.89	12.33
sdp	6	12.02	11.56	11.95	11.36	11.75
lv	6	11.5	11.67	11.45	12.24	12.17
cv	12	11.82	11.75	11.82	11.95	11.68
sdp	12	12.3	12.46	11.81	11.65	11.79
lv	12	11.64	11.45	11.63	12.18	12.19
cv	24	11.84	11.54	11.6	11.74	11.34
sdp	24	11.74	11.9	11.92	11.68	11.82
lv	24	11.46	11.59	11.62	11.82	11.67
cv	48	11.36	11.57	11.21	11.34	10.76
sdp	48	10.95	10.76	10.8	10.4	10.14
lv	48	11.13	11.02	11	10.82	11.03
cv	72	10.59	10.5	10.5	10.85	9.7
sdp	72	9.82	10.16	10.33	9.62	8.72
lv	72	9.72	9.69	9.72	9.64	9.84
cv	96	9.67	9.75	9.91	9.01	8.93
lv	96	8.73	8.63	8.75	9.04	8.88
lv	102	8.48	8.85	8.69	8.71	8.61
lv	120	6.56	6.61	6.65	6.81	6.91
lv	128	7.04	6.8	6.7	7.02	7.01
Note this is the raw data of concentration in the medium.

## Sheet: Figure 7
Raw Concentrations measured in Elisa	Timepoint
Sample Name		Sample 1	Sample 2	Sample 3	Sample 4	Sample 5
cv	6	0.166	0.157	0.151	0.146	0.141
sdp	6	0.217	0.203	0.193	0.179	0.183
lv	6	0.506	0.474	0.462	0.459	0.455
cv	12	0.186	0.19	0.172	0.174	0.17
sdp	12	0.231	0.225	0.215	0.214	0.217
lv	12	0.492	0.449	0.439	0.439	0.434
cv	24	0.361	0.355	0.347	0.34	0.33
sdp	24	0.429	0.42	0.38	0.384	0.397
lv	24	0.521	0.528	0.526	0.506	0.507
cv	48	0.599	0.629	0.578	0.598	0.615
sdp	48	0.675	0.708	0.642	0.646	0.664
lv	48	0.731	0.678	0.719	0.712	0.694
cv	72	0.839	0.834	0.773	0.809	0.828
sdp	72	0.872	0.864	0.784	0.745	0.803
lv	72	0.987	0.96	0.959	0.925	0.921
lv	96	1.053	1.02	1.035	1.022	1.001
lv	120	1.152	1.123	1.083	1.112	1.106
